# Supplementary material for: Impact of Whole Genome Doubling on Detection of Circulating Tumor DNA in Colorectal Cancer
Source: Cancers (Basel). 2023 Feb 10;15(4):1136. doi: 10.3390/cancers15041136 (PMC9954709; doi:10.3390/cancers15041136)
Supplement: Supplementary file 1 [file cancers-15-01136-s001.zip › Supplementary Tables.xlsx]

## Sheet: Table S1
Table S1: Gene panel used for deep-targeted cfDNA sequencing
Gene	Chromosome	Start (hg38)	Stop (hg38)
APC	chr5	112780699	112781011
APC	chr5	112792319	112792644
APC	chr5	112801214	112801414
APC	chr5	112815384	112815658
APC	chr5	112819104	112819434
APC	chr5	112826999	112827316
APC	chr5	112827829	112828031
APC	chr5	112828754	112829081
APC	chr5	112834864	112835108
APC	chr5	112837419	112840443
APC	chr5	112840744	112840984
BRAF	chr7	140753212	140753464
FAM123B	chrX	64191239	64191626
FAM123B	chrX	64191954	64192094
FAM123B	chrX	64192139	64192353
FBXW7	chr4	152324113	152324436
FBXW7	chr4	152325968	152326244
FBXW7	chr4	152326273	152326338
FBXW7	chr4	152328108	152328446
KRAS	chr12	25225504	25225843
KRAS	chr12	25227184	25227467
KRAS	chr12	25245199	25245483
NRAS	chr1	114713777	114714014
NRAS	chr1	114715992	114716239
PIK3CA	chr3	179198931	179199247
PIK3CA	chr3	179203626	179203917
PIK3CA	chr3	179218166	179218433
PIK3CA	chr3	179234161	179234430
SMAD2	chr18	47841718	47841958
SMAD2	chr18	47848378	47848698
SMAD4	chr18	51065384	51065673
SMAD4	chr18	51078209	51078516
SOX9	chr17	72123467	72124262
TCF7L2	chr10	113141129	113141434
TCF7L2	chr10	113152254	113152542
TCF7L2	chr10	113157894	113158137
TCF7L2	chr10	113165429	113165705
TP53	chr17	7670551	7670845
TP53	chr17	7673406	7673927
TP53	chr17	7674056	7674351
TP53	chr17	7674761	7675365
TP53	chr17	7675871	7676194

## Sheet: Table S2
Table S2: IDSNPs used for deep-targeted cfDNA sequencing
IDSNP	rsID	Chromosome	Start (hg38)	Stop (hg38)	SNP position	het index
IDSNP01	rs10159182	chr1	187641648	187641793	187641720	0.63
IDSNP02	rs1531545	chr5	52897381	52897528	52897456	0.48
IDSNP03	rs7904014	chr10	16504977	16505132	16505059	0.49
IDSNP04	rs2229315	chr8	144439940	144440088	144440024	0.49
IDSNP05	rs2072614	chr14	22052713	22052869	22052792	0.49
IDSNP06	rs22411585	chr5	176529433	176529591	176529515	0.46
IDSNP07	rs6987112	chr8	98021021	98021162	98021100	0.51
IDSNP08	rs2447099	chr17	2364760	2364919	2364845	0.47
IDSNP09	rs2171146	chr3	105533456	105533594	105533533	0.54
IDSNP10	rs4807120	chr19	1488066	1488211	1488148	0.52
IDSNP11	rs3816605	chr11	47835625	47835760	47835701	0.49
IDSNP12	rs11623422	chr14	104940618	104940773	104940694	0.45
IDSNP13	rs1057925	chr1	40738822	40738964	40738897	0.49
IDSNP14	rs1064005	chr11	33043777	33043913	33043848	0.47
IDSNP15	rs10754367	chr7	4860379	4860530	4860464	0.42
IDSNP16	rs10754367	chr1	118101729	118101869	118101807	0.45
IDSNP17	rs2294016	chrX	49236990	49237130	49237061	0.19
IDSNP18	rs77505742	chrY	10174188	10174308	10174248	NA

## Sheet: Table S3
Table S3: Mean sequencing depth for all tumor samples, as well as plasma samples analyzed by deep targeted cfDNA sequencing.
Patient ID	Mean depth, tumor	Mean depth, plasma
1	196.275
2	60.3466
3	188.35
4	117.358
5	71.0232
6	80.276
7	101.663
8	136.905	18745.9
9	142.798	6734.91
10	358.107
11	109.864
12	54.0263
13	80.8339	39103.8
14	113.071
15	126.689
16	95.5797
17	137.211
18	198.37
19	100.303
20	45.4777
21	240.557	65676.6
22	45.511
23	93.1834
24	206.92
25	56.1263
26	533.703
27	105.074	24867.9
28	61.7477
29	83.1212
30	139.607
31	206.565
32	149.808
33	53.4149
34	111.251	9445.12
35	66.1394	17752
36	65.3
37	118.944
38	62.3229
39	82.8439
40	53.0824	5425.9
41	250.493
42	461.97
43	254.33
44	295.118
45	192.198	10204.6
46	63.9606
47	39.2649
48	476.021	1696
49	64.2259
50	64.3652
51	59.782
52	72.4573
53	63.5341
54	404.313
55	131.666
56	54.3892	13400.8
57	104.875
58	131.331	4075.62
59	77.869
60	77.6051
61	271.004
62	172.463	10777.4
63	56.4631
64	158.017
65	319.583
66	67.3307
67	51.3508
68	31.4478
69	122.83
70	118.319	25508
71	154.207	14972.1
72	67.6066
73	63.8611
74	223.766
75	90.7589
76	78.7972
77	82.8897	7134.05
78	184.198	28318.9
79	61.9718
80	267.286	13241.6
81	732.772
82	58.9711
83	208.143
84	62.1237
85	119.719	15747.8
86	43.7753	37530.8
87	76.391
88	82.8577
89	121.882
90	160.902
91	100.214	8319.04
92	171.889
93	155.243
94	198.984
95	257.17
96	89.6594	5697.53
97	296.781
98	60.677	26067.3
99	180.952
100	140.046	5685.23
101	42.8903
102	143.719
103	69.6439	20983.4
104	268.433
105	74.5313
106	113.609	3365.18
107	197.308
108	142.617	31510.5
109	124.254
110	61.5347
111	309.282
112	59.1449
113	62.0367
114	144.16
115	81.396
116	55.5269
117	328.583	13338.5
118	80.7259	15685.6
119	58.104
120	52.6209
121	231.637
122	41.6799
123	194.119
124	67.5153
125	232.283	13144.1
126	53.4765
127	60.1719
128	73.1153
129	71.1017
130	54.6452
131	143.485	42604.2
132	145.244
133	81.0853
134	150.11	133370
135	193.003
136	407.129
137	57.3354
138	53.2759
139	181.101	26548.8
140	65.1701
141	66.9508
142	203.423	18818.5
143	232.774
144	292.725
145	213.482	25733.8
146	257.955
147	41.2358
148	51.6196
149	129.9
150	75.6635
151	55.6455
152	65.2889
153	78.4773
154	32.0376
155	194.234
156	166.879
157	223.005
158	59.936	26469.5
159	63.9132	12725.7
160	46.0478
161	85.4326	20938.9
162	62.1868
163	30.4615
164	147.288	9426.35
165	389.082
166	191.522	7916.26
167	148.452
168	83.8818
169	60.2967
170	261.419
171	221.728
172	36.9864	5421.41
173	70.7528
174	57.5912
175	135.575
176	100.386	24414.6
177	54.2364	18332.6
178	70.3681	11022.1
179	114.27
180	232.05
181	42.6076	59139.9
182	84.0125
183	87.0471
184	204.292
185	66.4066
186	78.6967	18856.5
187	294.496
188	49.2115
189	219.843
190	393.506
191	69.2799
192	204.294
193	82.7416
194	116.479	21139.1
195	122.417
196	167.81
197	92.6879
198	74.2581
199	439.911	10142.5
200	67.3185
201	72.4462
202	57.5155
203	83.5351	62274.9
204	20.1231
205	68.3021
206	158.872	17194.7
207	68.1653	18540.7
208	256.72
209	361.144
210	52.7662
211	112.903	7870.5
212	61.9397	5848.37
213	59.1478
214	48.9232
215	203.162
216	65.1784
217	396.244
218	268.136
219	79.8411	8736.29
220	244.564	64235.2
221	196.924
222	25.8383
223	87.6128
224	170.951	8440.14
225	70.7317
226	157.834
227	209.266
228	135.766
229	42.2849
230	87.5055
231	478.631
232	81.1787	9835.2
233	50.2354
234	92.0647
235	124.367
236	233.577
237	516.812
238	81.331
239	46.5201
240	145.623
241	78.1225	47564.6
242	375.14
243	38.1564
244	275.632	60920
245	160.405
246	427.538
247	198.506	17291.7
248	60.2067	8349.79
249	68.1099
250	235.693
251	431.83	2713
252	77.1772
253	94.5762
254	73.1388
255	237.121
256	70.1392
257	319.515
258	148.667
259	66.5436
260	80.2832
261	65.916
262	122.553
263	617.28
264	180.625
265	60.0571	14666.5
266	86.7759
267	42.9964
268	75.5838
269	224.376
270	89.7872
271	106.217
272	177.997
273	413.419
274	58.5326
275	456.068
276	264.419
277	80.4838	13933
278	459.557
279	101.859	17674.5
280	57.5145
281	248.501
282	93.3634	20243.8
283	315.078
284	244.413
285	231.515	41628.4
286	70.5037
287	67.5728
288	400.421
289	98.7651
290	121.187	10159.7
291	143.216
292	208.039	14946.2
293	44.734
294	219.629
295	153.995	94625.4
296	306.721	6770.06
297	67.5443	41098.6
298	97.1508
299	132.569
300	221.636
301	132.477
302	70.1364
303	65.7127
304	147.391	20390.4
305	399.384
306	54.1619
307	189.345
308	269.402
309	201.183
310	87.1534
311	201.64
312	249.751
313	92.6313	5277
314	186.14
315	119.01
316	106.803
317	223.47
318	75.0843
319	38.2815
320	163.399
321	127.887	5513.99
322	348.876
323	126.055	7530.91
324	85.36
325	91.8672
326	47.6176
327	79.4029
328	66.0085
329	160.785
330	150.817
331	152.459	19951.5
332	49.1096
333	63.3293
334	66.2821
335	164.583
336	70.0872	21118.9
337	70.8855	23066.3
338	37.4452
339	55.0199
340	55.4619
341	76.0022
342	317.365
343	145.196	31966.4
344	68.4684
345	259.934	3558.25
346	170.742
347	312.144
348	140.92
349	230.822
350	128.051	24412
351	336.057	36444.5
352	63.9544
353	76.0658	134839
354	262.715	14991.7
355	198.626	11646.7
356	84.4982	50513
357	413.411
358	90.8585
359	62.4293
360	180.852
361	63.9818
362	457.915
363	82.3178
364	39.6262
365	297.819
366	36.9851	22797.7
367	243.88
368	53.8016
369	91.0475
370	42.4922
371	72.004
372	86.9039
373	57.7806
374	70.095
375	254.088	35330.1
376	58.2704
377	69.6627	23275.8
378	156.121
379	68.2053
380	48.2929
381	264.97
382	230.062	13690.6
383	162.993
384	83.6688
385	152.083	21280
386	226.662	19509
387	104.484
388	139.858
389	64.852
390	74.1304
391	51.7866
392	225.415
393	61.3442
394	252.834
395	35.9381
396	90.1263
397	55.2213	7604.1
398	174.511
399	230.41
400	62.4468
401	128.853
402	312.827
403	63.4036
404	144.479	29230.9
405	85.9797
406	53.2315
407	41.8044
408	166.994
409	56.3961
410	123.298
411	136.67	19554.9
412	58.7809
413	252.854
414	69.5934	14540.2
415	64.2083
416	166.108	58739.6
417	54.8388
418	324.794
419	76.402
420	299.244
421	165.499
422	126.743	58165.7
423	322.24
424	32.8714
425	108.922	28794.4
426	179.568
427	50.4765
428	175.727
429	50.12
430	71.8178
431	63.4459
432	117.458
433	48.4999
434	32.707
435	84.5409
436	139.624	18960.1
437	90.1849
438	134.159	2201.83
439	104.751
440	60.7898
441	42.2475
442	83.669
443	131.015	14207.7
444	155.785	5716.49
445	137.895
446	47.2358
447	171.753	15975.3
448	217.727
449	74.3374
450	281.866
451	52.2027
452	163.95
453	151.571
454	165.976
455	262.494
456	277.304	18835.4
457	92.6943	2937.57
458	57.7937
459	102.22
460	319.781	15326.1
461	63.3385
462	236.741	15008.8
463	74.679	11784.2
464	112.49
465	44.8558
466	160.053	7368.53
467	86.8912
468	207.887	24503.3
469	83.1099
470	286.561
471	68.6969
472	55.839	4575.44
473	128.435
474	93.715	29251.3
475	117.492
476	41.8882
477	185.448	4941.44
478	75.6415	4608.02
479	163.078	26883
480	125.184
481	241.604
482	68.5521
483	60.4662
484	97.9441
485	81.239
486	249.693
487	49.6283
488	131.859
489	71.6973
490	119.077
491	64.3314
492	44.0586
493	47.7468	23413.3
494	65.9683
495	74.4994
496	176.742
497	50.2884
498	52.2134
499	82.1104
500	85.1728
501	53.9431
502	66.635
503	100.802	10460.2
504	152.955
505	356.568
506	95.3888
507	221.519
508	68.5836
509	64.7234
510	66.2955	15594.4
511	72.3469
512	133.633
513	58.7595
514	80.7518
515	106.557
516	418.916
517	81.3432
518	204.625
519	66.7694
520	178.098	36581.9
521	85.7538	17720.1
522	167.275
523	60.9687
524	113.779
525	190.185
526	160.686
527	113.934	8982.42
528	301.256
529	51.7935
530	75.0585
531	95.0861
532	79.2988
533	85.9186
534	281.81	15223.7
535	71.362
536	86.2977
537	103.663
538	237.413	21686.5
539	35.1013
540	79.0339
541	58.2187
542	149.981
543	70.4285
544	75.5957
545	164.569
546	78.1691
547	170.783
548	113.998	19541.5
549	71.3941
550	72.7596	27431.6
551	264.432
552	344.871
553	159.463
554	83.6476
555	238.612
556	85.8413
557	120.998
558	72.9945
559	88.1156	18227.9
560	215.993
561	130.593
562	91.8733	3239.21
563	60.7895
564	100.295	15259.5
565	220.731	12979.8
566	79.2986
567	193.346
568	63.8967	21538.5
569	78.2295
570	98.1735	6232.07
571	149.795
572	53.5937
573	140.4	106530
574	262.216	62294.7
575	172.452
576	238.948
577	336.045
578	46.613	2418.08
579	226.344	12067.6
580	67.8633
581	430.474
582	52.7773
583	38.3146
584	131.288
585	67.1513
586	147.727	14647.2
587	179.053	11775.9
588	193.967
589	73.0977
590	159.45
591	52.5555
592	160.908	2759.52
593	210.29
594	274.391
595	347.564
596	209.384	26793.1
597	206.394
598	471.543
599	152.858
600	309.128
601	96.795
602	129.186
603	89.2256
604	83.7415
605	136.595
606	80.9307
607	197.505	10043.2
608	106.498
609	549.552
610	163.345
611	183.942	22140.5
612	229.382
613	352.914
614	59.9338
615	295.186
616	96.2687
617	59.3636
618	72.2569
619	141.21
620	245.335	4159.12
621	524.273
622	47.4121
623	255.12	15511
624	61.867
625	202.145	43208.1
626	72.4517
627	75.5909
628	116.753
629	126.098
630	73.4594	12109.7
631	250.501
632	66.6572
633	34.0603	20716.2
634	111.26
635	14.2103
636	216.922
637	52.6211
638	202.699
639	135.942
640	71.4117	11615.9
641	155.945	40440.1
642	78.8009
643	76.5007
644	169.402	17589.4
645	357.518
646	253.417
647	60.2716
648	144.971	13754.3
649	76.3687
650	84.3822
651	62.5164
652	46.6338
653	259.816
654	162.247
655	100.721	25251.8
656	141.524
657	56.7683
658	34.4052
659	59.1497
660	73.2267
661	256.536	17304.3
662	73.8051
663	103.327
664	79.7517
665	79.0012
666	331.593	11609.7
667	63.0712
668	374.073
669	39.8608
670	110.034
671	49.7927
672	71.5023
673	221.439
674	60.0545
675	85.7542
676	81.4045
677	68.8596
678	297.202	11475.7
679	63.6287
680	128.906
681	55.5052
682	69.4397
683	319.075
684	57.9636
685	152.075
686	95.6413
687	105.164
688	45.3545
689	98.5198
690	72.4248
691	33.3714
692	181.023
693	167.477
694	294.678
695	219.569	10638.4
696	64.6911
697	388.373
698	56.9771
699	199.699	13415.3
700	196.537
701	462.518

## Sheet: Table S4
Table S4: Information on all ddPCR assays. For commercially available assays, primer/probe data was not available. The sequence context (+/-75bp) has been given in place, accompanied by catalogue number for commercial assay.
Assay name	Gene	Chr	Genomic position (hg38)	Nucleotide position	AA change	Ref	Mut	Cat. No.	Forward primer	Reverse Primer	Mut Probe	WT probe	Manufacturer	PCR program	SD from mean (Mut|WT)
APC_c.2626C>T_p.R876*	APC	5	112838220	c.2626C>T	p.R876*	C	T	NA	GCAACTACCATCCAGCAACA	TCCATGACTTTGGCAATCTG	AGGAACTTCTTCAAAGTGAGGTTTGCA	AGGAACTTCTTCAAAGCGAGGTTTGC	SigmaAldrich	95°C 10’, (95°C 30’‘, 62°C 30’‘) x45 & 98°C 10’	5|5
APC_c.3982C>T_p.Q1328*	APC	5	112839576	c.3982C>T	p.Q1328*	C	T	NA	GGTCAGCTGAAGATCCTGTG	GCCTGGCTGATTCTGAAGAT	TCCAGCAGTGTCATAGCACCCTAGAA	TCCAGCAGTGTCACAGCACCC	SigmaAldrich	95°C 10’, (95°C 30’‘, 63.7°C 30’‘) x45 & 98°C 10’	5|5
APC_c.4216C>T_p.Q1406*	APC	5	112839810	c.4216C>T	p.Q1406*	C	T	NA	CAGGAGACCCCACTCATGTT	CATGGTTTGTCCAGGGCTAT	CCAGCTCCGTTTAGAGTGAACC	CCAGCTCCGTTCAGAGTGAAC	SigmaAldrich	95°C 10’, (95°C 30’‘, 62°C 30’‘) x45 & 98°C 10’	3|5
APC_c.694C>T_p.R232*	APC	5	112792494	c.694C>T	p.R232*	C	T	NA	ATTCAGCAAATCGAAAAGGA	CCACAAACAAGAAAGGCAAT	TCGTATATGACAGCTTTTACAGTCCC	TCGTATACGACAGCTTTTACAGTCCC	SigmaAldrich	95°C 10’, (95°C 30’‘, 59.8°C 30’‘) x45 & 98°C 10’	3|5
BRAF_c.1781A>G_p.D594G	BRAF	7	140753354	c.1781A>G	p.D594G	A	G	NA	CACTCCATCGAGATTTCACT	TTTTCCTTTACTTACTACACCTCA	AGCTAGACCAAAACCACCTATTTTT	AGCTAGACCAAAATCACCTATTTTT	SigmaAldrich	95°C 10’, (95°C 30’‘, 57°C 30’‘) x45 & 98°C 10’	5|5
FBXW7_c.1436G>A_p.R479Q	FBXW7	4	152326214	c.1436G>A	p.R479Q	G	A	NA	CACTGGCCTGTCTCAATATCC	TTTTTCTGTTTCTCCCTCTGC	AGAGTGGCATCTTGAGAACCG	GAGTGGCATCTCGAGAACC	SigmaAldrich	95°C 10’, (95°C 30’‘, 60°C 30’‘) x45 & 98°C 10’	3|5
KRAS_c.34G>A_p.G12S	KRAS	12	25245351	c.34G>A	p.G12S	G	A	NA	CTGAAAATGACTGAATATAAACTTGTGG	TAGCTGTATCGTCAAGGCACTC	TTGGAGCTGGTGGCGTA	TTGGAGCTAGTGGCGTA	ThermoFisher	95°C 10’, (95°C 30’‘, 62°C 30’‘) x45 & 98°C 10’	5|5
KRAS_c.34G>T_p.G12C	KRAS	12	25245351	c.34G>T	p.G12C	G	T	NA	CTGAAAATGACTGAATATAAACTTGTGG	TAGCTGTATCGTCAAGGCACTC	TTGGAGCTGGTGGCGTA	TTGGAGCTTGTGGCGTA	ThermoFisher	95°C 10’, (95°C 30’‘, 59°C 30’‘) x45 & 98°C 10’	5|5
KRAS_c.35G>A_p.G12D	KRAS	12	25245350	c.35G>A	p.G12D	G	A	NA	CTGAAAATGACTGAATATAAACTTGTGG	TAGCTGTATCGTCAAGGCACTC	TTGGAGCTGGTGGCGTA	TTGGAGCTGATGGCGTA	ThermoFisher	95°C 10’, (95°C 30’‘, 62°C 30’‘) x45 & 98°C 10’	5|5
KRAS_c.35G>C_p.G12A	KRAS	12	25245350	c.35G>C	p.G12A	G	C	NA	CTGAAAATGACTGAATATAAACTTGTGG	TAGCTGTATCGTCAAGGCACTC	TTGGAGCTGGTGGCGTA	TTGGAGCTGCTGGCGTA	ThermoFisher	95°C 10’, (95°C 30’‘, 59°C 30’‘) x45 & 98°C 10’	5|5
KRAS_c.35G>T_p.G12V	KRAS	12	25245350	c.35G>T	p.G12V	G	T	NA	CTGAAAATGACTGAATATAAACTTGTGG	TAGCTGTATCGTCAAGGCACTC	TTGGAGCTGGTGGCGTA	TTGGAGCTGTTGGCGTA	ThermoFisher	95°C 10’, (95°C 30’‘, 60°C 30’‘) x45 & 98°C 10’	5|5
KRAS_c.38G>A_p.G13D	KRAS	12	25245347	c.38G>A	p.G13D	G	A	NA	CTGAAAATGACTGAATATAAACTTGTGG	TAGCTGTATCGTCAAGGCACTC	CTGGTGGCGTAGGC	CTGGTGACGTAGGC	ThermoFisher	95°C 10’, (95°C 30’‘, 60°C 30’‘) x45 & 98°C 10’	5|5
KRAS_c.437C>T_p.A146V	KRAS	12	25225627	c.437C>T	p.A146V	C	T	NA	ACAGGCTCAGGACTTAGCAA	TTTATTTCAGTGTTACTTACCTGTCTT	TCCTTTTATTGAAACATCAGCAAAGAC	TCCTTTTATTGAAACATCAGTAAAGAC	SigmaAldrich	95°C 10’, (95°C 30’‘, 57°C 30’‘) x45 & 98°C 10’	3|5
NRAS_c.182A>G_p.Q61R	NRAS	1	114713908	c.182A>G	p.Q61R	A	G	NA	TCGCCTGTCCTCATGTATTG	TGGTGAAACCTGTTTGTTGG	CTGTACTCTTCTCGTCCAGCTGTATCC	CTGTACTCTTCTTGTCCAGCTGTATCC	SigmaAldrich	95°C 10’, (95°C 30’‘, 61°C 30’‘) x45 & 98°C 10’	3|5
TP53_c.1024C>T_p.R342*	TP53	17	7670685	c.1024C>T	p.R342*	C	T	NA	GGCATCCTTGAGTTCCAA	TACTTCTCCCCCTCCTCTGT	CCTCATTCAGCTCTCAGAACATCT	CCTCATTCAGCTCTCGGAACATCT	SigmaAldrich	95°C 10’, (95°C 30’‘, 55.6°C 30’‘) x45 & 98°C 10’	5|5
TP53_c.375+2A>C_NA	TP53	17	7675992	c.375+2A>C	NA	A	C	NA	CAGGCATTGAAGTCTCATGG	ATTCTGGGACAGCCAAGTCT	AGGGCAACTGCCCGTGCAAGT	AGGGCAACTGACCGTGCAAGT	SigmaAldrich	95°C 10’, (95°C 30’‘, 58°C 30’‘) x45 & 98°C 10’	5|5
TP53_c.422G>A_p.C141Y	TP53	17	7675190	c.422G>A	p.C141Y	G	A	NA	GGGGGTGTGGAATCAACC	AGTACTCCCCTGCCCTCAAC	TGCACAGGGTAGGTCTTGGC	TGCACAGGGCAGGTCTTGG	SigmaAldrich	95°C 10’, (95°C 30’‘, 62°C 30’‘) x45 & 98°C 10’	5|5
TP53_c.451C>T_p.P151S	TP53	17	7675161	c.451C>T	p.P151S	C	T	NA	CTGTGCAGCTGTGGGTTG	GTCATGTGCTGTGACTGCTTG	ATTCCACATCCCCGCCCG	ATTCCACACCCCCGCCCG	SigmaAldrich	95°C 10’, (95°C 30’‘, 60°C 30’‘) x45 & 98°C 10’	5|5
TP53_c.517G>T_p.V173L	TP53	17	7675095	c.517G>T	p.V173L	G	T	NA	CTGCTCACCATCGCTATCTG	CAAGCAGTCACAGCACATGA	CAGCGCCTCACAACCTC	CAGCGCCTCAAAACCTCC	SigmaAldrich	95°C 10’, (95°C 30’‘, 60°C 30’‘) x45 & 98°C 10’	5|5
TP53_c.586C>T_p.R196*	TP53	17	7674945	c.586C>T	p.R196*	C	T	NA	CATAGGGCACCACCACACTA	CAGGCCTCTGATTCCTCACT	CCTTCCACTCAGATAAGATGCTGAG	TTCCTTCCACTCGGATAAGATGC	SigmaAldrich	95°C 10’, (95°C 30’‘, 56.7°C 30’‘) x45 & 98°C 10’	5|5
TP53_c.627delGA_p.R209fs	TP53	17	7674903	c.627delGA	p.R209fs	-	-	NA	CATAGGGCACCACCACACTA	TCAGCATCTTATCCGAGTGG	TGTCGAAAAGTGTTTGTCATCCAA	TGTCGAAAAGTGTTTCTGTCATCC	SigmaAldrich	95°C 10’, (95°C 30’‘, 59.8°C 30’‘) x45 & 98°C 10’	5|5
TP53_c.637C>T_p.R213*	TP53	17	7674894	c.637C>T	p.R213*	C	T	NA	CACTGACAACCACCCTTAACC	TCAGCATCTTATCCGAGTGG	CACACTATGTCAAAAAGTGTTTCTGTCATCC	ACACTATGTCGAAAAGTGTTTCTGTCATCC	SigmaAldrich	95°C 10’, (95°C 30’‘, 61°C 30’‘) x45 & 98°C 10’	5|5
TP53_c.820G>T_p.V274F	TP53	17	7673800	c.820G>T	p.V274F	G	T	NA	CTTGCGGAGATTCTCTTCCT	ATCTACTGGGACGGAACAGC	AGGCACAAAAACGCACCTCAA	AGGCACAAACACGCACCTCAA	SigmaAldrich	95°C 10’, (95°C 30’‘, 62°C 30’‘) x45 & 98°C 10’	5|5
APC_c. 4057G>T_p.E153*	APC	5	112839651	c. 4057G>T	p.E153*	G	T	ANNKXXP	ACAGCACCCTAGAACCAAATCCAGCA GACTGCAGGGTTCTAGTTTATCTTCAGAATCAGCCAGGCACAAAGCTGT[G/T]TTTTCTTCAGGAGCGAAATCTCCCTCCAAAAGTGGTGCTCAGACACC CAAAAGTCCACCTGAACACTATGTTCAG				ThermoFisher	95°C 10’, (95°C 30’‘, 58°C 30’‘) x45 & 98°C 10’	5|5
APC_c. 4120G>T_p.E1374*	APC	5	112839714	c. 4120G>T	p.E1374*	G	T	ANH6F7X	GCACAAAGCTGTTGAATTTTCTTCAG GAGCGAAATCTCCCTCCAAAAGTGGTGCTCAGACACCCAAAAGTCCACC[G/T]CACTATGTTCAGGAGACCCCACTCATGTTTAGCAGATGTACTTCTGT CAGTTCACTTGATAGTTTTGAGAGTCGT				ThermoFisher	95°C 10’, (95°C 30’‘, 58°C 30’‘) x45 & 98°C 10’	5|5
APC_c.1495C>T_p.R499*	APC	5	112827194	c.1495C>T	p.R499*	C	T	C____976952_10	GGCCATTGCAGAATTATTGCAAGTGG ACTGTGAAATGTATGGGCTTACTAATGACCACTACAGTATTACACTAAG[C/T]TATGCTGGAATGGCTTTGACAAACTTGACTTTTGGAGATGTAGCCAA CAAGGTATGTTTTTATAACATGTATTTC				ThermoFisher	95°C 10’, (95°C 30’‘, 57°C 30’‘) x45 & 98°C 10’	5|5
APC_c.3147G>A_p.W1049*	APC	5	112838741	c.3147G>A	p.W1049*	G	A	C_393489495_10	CAATAAATTATAGTCTTAAATATTCA GATGAGCAGTTGAACTCTGGAAGGCAAAGTCCTTCACAGAATGAAAGAT[G/A]AAGACCCAAACACATAATAGAAGATGAAATAAAACAAAGTGAGCAAA GACAATCAAGGAATCAAAGTACAACTTA				ThermoFisher	95°C 10’, (95°C 30’‘, 57°C 30’‘) x45 & 98°C 10’	5|5
APC_c.3340C>T_p.R1114*	APC	5	112838934	c.3340C>T	p.R1114*	C	T	C____976989_20	GTTCCAACCACATTTTGGACAGCAGG AATGTGTTTCTCCATACAGGTCACGGGGAGCCAATGGTTCAGAAACAAA[C/T]GTGGGTTCTAATCATGGAATTAATCAAAATGTAAGCCAGTCTTTGTG TCAAGAAGATGACTATGAAGATGATAAG				ThermoFisher	95°C 10’, (95°C 30’‘, 58°C 30’‘) x45 & 98°C 10’	5|5
APC_c.3546delA_p.K1182fs	APC	5	112839136	c.3546delA	p.K1182fs	-	-	AN2XCX4	GAAGAGAGACCAACAAATTATAGCAT AAAATATAATGAAGAGAAACGTCATGTGGATCAGCCTATTGATTATAGT[-/-]AATATGCCACAGATATTCCTTCATCACAGAAACAGTCATTTTCATTC TCAAAGAGTTCATCTGGACAAAGCAGTA				ThermoFisher	95°C 10’, (95°C 30’‘, 59°C 30’‘) x45 & 98°C 10’	5|5
APC_c.3850G>T_p.E1284*	APC	5	112839444	c.3850G>T	p.E1284*	G	T	AN329NW	ATACAGACTTATTGTGTAGAAGATACTCCAATATGTTTTTCAAGATGTAGTTCATTATCATCTTTGTCATCAGCT[G/T]AAGATGAAATAGGATGTAATCAGACGACACAGGAAGCAGATTCTGCTAA TACCCTGCAAATAGCAGAAATAAAAGA				ThermoFisher	95°C 10’, (95°C 30’‘, 58°C 30’‘) x45 & 98°C 10’	3|5
APC_c.3880C>T_p.Q1294*	APC	5	112839474	c.3880C>T	p.Q1294*	C	T	AN326H2	AATATGTTTTTCAAGATGTAGTTCAT TATCATCTTTGTCATCAGCTGAAGATGAAATAGGATGTAATCAGACGAC[C/T]GAAGCAGATTCTGCTAATACCCTGCAAATAGCAGAAATAAAAGAAAA GATTGGAACTAGGTCAGCTGAAGATCCT				ThermoFisher	95°C 10’, (95°C 30’‘, 60°C 30’‘) x45 & 98°C 10’	5|5
APC_c.3916G>T_p.E1306*	APC	5	112839510	c.3916G>T	p.E1306*	G	T	ANGZMMZ	GTCATCAGCTGAAGATGAAATAGGAT GTAATCAGACGACACAGGAAGCAGATTCTGCTAATACCCTGCAAATAGC[G/T]ATAAAAGAAAAGATTGGAACTAGGTCAGCTGAAGATCCTGTGAGCGA AGTTCCAGCAGTGTCACAGCACCCTAGA				ThermoFisher	95°C 10’, (95°C 30’‘, 58°C 30’‘) x45 & 98°C 10’	5|5
APC_c.3925G>T_p.E1309*	APC	5	112839519	c.3925G>T	p.E1309*	G	T	ANKCATV	TGAAGATGAAATAGGATGTAATCAGA CGACACAGGAAGCAGATTCTGCTAATACCCTGCAAATAGCAGAAATAAA[G/T]AAGATTGGAACTAGGTCAGCTGAAGATCCTGTGAGCGAAGTTCCAGC AGTGTCACAGCACCCTAGAACCAAATCC				ThermoFisher	95°C 10’, (95°C 30’‘, 61°C 30’‘) x45 & 98°C 10’	5|5
APC_c.3980C>G_p.S1327*	APC	5	112839574	c.3980C>G	p.S1327*	C	G	ANMF4DT	CTGCAAATAGCAGAAATAAAAGAAAA GATTGGAACTAGGTCAGCTGAAGATCCTGTGAGCGAAGTTCCAGCAGTG[C/G]AGCACCCTAGAACCAAATCCAGCAGACTGCAGGGTTCTAGTTTATCT TCAGAATCAGCCAGGCACAAAGCTGTTG				ThermoFisher	95°C 10’, (95°C 30’‘, 59°C 30’‘) x45 & 98°C 10’	5|5
APC_c.4031C>A_p.S1344*	APC	5	112839625	c.4031C>A	p.S1344*	C	A	APC C4031A	CCTGTGAGCGAAGTTCCAGCAGTGTC ACAGCACCCTAGAACCAAATCCAGCAGACTGCAGGGTTCTAGTTTATCT[C/A]AATCAGCCAGGCACAAAGCTGTTGAATTTTCTTCAGGAGCGAAATCT CCCTCCAAAAGTGGTGCTCAGACACCCA				ThermoFisher	95°C 10’, (95°C 30’‘, 59°C 30’‘) x45 & 98°C 10’	3|5
APC_c.4175C>A_p.S1392*	APC	5	112839769	c.4175C>A	p.S1392*	C	A	393247718_10	CAGACACCCAAAAGTCCACCTGAACA CTATGTTCAGGAGACCCCACTCATGTTTAGCAGATGTACTTCTGTCAGT[C/A]TTGATAGTTTTGAGAGTCGTTCGATTGCCAGCTCCGTTCAGAGTGAA CCATGCAGTGGAATGGTAAGTGGCATTA				ThermoFisher	95°C 10’, (95°C 30’‘, 58°C 30’‘) x45 & 98°C 10’	5|5
APC_c.4339C>T_p.Q1447*	APC	5	112839933	c.4339C>T	p.Q1447*	C	T	AN47Y3Y	TGATCTTCCAGATAGCCCTGGACAAA CCATGCCACCAAGCAGAAGTAAAACACCTCCACCACCTCCTCAAACAGC[C/T]ACCAAGCGAGAAGTACCTAAAAATAAAGCACCTACTGCTGAAAAGAG AGAGAGTGGACCTAAGCAAGCTGCAGTA				ThermoFisher	95°C 10’, (95°C 30’‘, 57°C 30’‘) x45 & 98°C 10’	5|5
APC_c.4348C>T_p.R1450*	APC	5	112839942	c.4348C>T	p.R1450*	C	T	ANWC6N2	AGATAGCCCTGGACAAACCATGCCAC CAAGCAGAAGTAAAACACCTCCACCACCTCCTCAAACAGCTCAAACCAA[C/T]GAAGTACCTAAAAATAAAGCACCTACTGCTGAAAAGAGAGAGAGTGG ACCTAAGCAAGCTGCAGTAAATGCTGCA				ThermoFisher	95°C 10’, (95°C 30’‘, 57°C 30’‘) x45 & 98°C 10’	3|5
APC_c.637C>T_p.R213*	APC	5	112780895	c.637C>T	p.R213*	C	T	ANFVT23	GCAATTGGAATATGAAGCAAGGCAAA TCAGAGTTGCGATGGAAGAACAACTAGGTACCTGCCAGGATATGGAAAA[C/T]GCACAGGTAAGTTACTTGTTTCTAAGTGATAAAACAGCGAAGAGCTA TTAGGAATAAAATGAATTACAGCTCTGT				ThermoFisher	95°C 10’, (95°C 30’‘, 61°C 30’‘) x45 & 98°C 10’	5|5
APC_c.646C>T_p.R216*	APC	5	112792446	c.646C>T	p.R216*	C	T	ANDJ4W9	GGTAGCCATAGTATGATTATTTCTAT TAATATTATTAATAAAAACATAACTAATTAGGTTTCTTGTTTTATTTTA[C/T]AGAATAGCCAGAATTCAGCAAATCGAAAAGGACATACTTCGTATACG ACAGCTTTTACAGTCCCAAGCAACAGAA				ThermoFisher	95°C 10’, (95°C 30’‘, 58°C 30’‘) x45 & 98°C 10’	5|5
APC_c.673G>T_p.E225*	APC	5	112792473	c.673G>T	p.E225*	G	T	ANMF7JV	AATATTATTAATAAAAACATAACTAA TTAGGTTTCTTGTTTTATTTTAGCGAAGAATAGCCAGAATTCAGCAAAT[G/T]AAGGACATACTTCGTATACGACAGCTTTTACAGTCCCAAGCAACAGA AGCAGAGGTTAGTAAATTGCCTTTCTTG				ThermoFisher	95°C 10’, (95°C 30’‘, 57°C 30’‘) x45 & 98°C 10’	5|5
BRAF_c.1799T>A_p.V600E	BRAF	7	140753336	c.1799T>A	p.V600E	T	A	ANAAGTU	AGCCTCAATTCTTACCATCCACAAAA TGGATCCAGACAACTGTTCAAACTGATGGGACCCACTCCATCGAGATTT[T/A]GTAGCTAGACCAAAATCACCTATTTTTACTGTGAGGTCTTCATGAAG AAATATATCTGAGGTGTAGTAAGTAAAG				ThermoFisher	95°C 10’, (95°C 30’‘, 60°C 30’‘) x45 & 98°C 10’	5|5
EIF1B_c.335G>T_p.G112V	EIF1B	3	40312007	c.335G>T	p.G112V	G	T	ANXGU9D	TCTCAGAGTTATTTTGCTAAATTAGA TTTTATTTTACAGGTTGGCATTGTAAAGGAGGAACAGCTTAAGGTTCAT[G/T]TCTAAAATGAACCTAAATACGTGGAGAATTTCTTGAATAGTTTTGTT CTCTAAACCCGGTTTGGCTGCCTTGTGA				ThermoFisher	95°C 10’, (95°C 30’‘, 57°C 30’‘) x45 & 98°C 10’	3|5
ELOA2_c.737C>A_p.P246L	ELOA2	18	47034528	c.737C>A	p.P246L	C	A	ANMGE6F	GCACTTGCCCAGGAGGGCATCCTTGGGGTTTCCTCTCTTAAGCAGGCCCCGCATGATTTCTCCCTGATCAAAGTA[G/T]GGGAGTGCCAATCTCCCTGGGCACACAAGGGGCGTTTTTCCTGGCGAGA CGATTTGTGCCCCTTGCTGTGGCTCAC				ThermoFisher	95°C 10’, (95°C 30’‘, 62°C 30’‘) x45 & 98°C 10’	5|5
KRAS_c.183A>C_p.Q61H	KRAS	12	25227341	c.183A>C	p.Q61H	A	C	ANEPYG6	TATTATTTATGGCAAATACACAAAGA AAGCCCTCCCCAGTCCTCATGTACTGGTCCCTCATTGCACTGTACTCCT[A/C]ACCTGCTGTGTCGAGAATATCCAAGAGACAGGTTTCTCCATCAATTA CTACTTGCTTCCTGTAGGAATCCTGAGA				ThermoFisher	95°C 10’, (95°C 30’‘, 59°C 30’‘) x45 & 98°C 10’	3|3
KRAS_c.34G>C_p.G12R	KRAS	12	25245351	c.34G>C	p.G12R	G	C	ANZTD4M	TCTATTGTTGGATCATATTCGTCCAC AAAATGATTCTGAATTAGCTGTATCGTCAAGGCACTCTTGCCTACGCCA[G/C]CTCCAACTACCACAAGTTTATATTCAGTCATTTTCAGCAGGCCTTAT AATAAAAATAATGAAAATGTGACTATAT				ThermoFisher	95°C 10’, (95°C 30’‘, 55.5°C 30’‘) x45 & 98°C 10’	5|5
KRAS_c.436G>A_p.A146V	KRAS	12	25225628	c.436G>A	p.A146V	G	A	ANZTNWA	AAATGACATAACAGTTATGATTTTGC AGAAAACAGATCTGTATTTATTTCAGTGTTACTTACCTGTCTTGTCTTT[G/A]ATGTTTCAATAAAAGGAATTCCATAACTTCTTGCTAAGTCCTGAGCC TGTTTTGTGTCTACTGTTCTAGAAGGCA				ThermoFisher	95°C 10’, (95°C 30’‘, 59°C 30’‘) x45 & 98°C 10’	5|5
NRAS_c.181C>A_p.Q61K	NRAS	1	114713909	c.181C>A	p.Q61K	C	A	C_166032674_10	TTATTGATGGCAAATACACAGAGGAA GCCTTCGCCTGTCCTCATGTATTGGTCTCTCATGGCACTGTACTCTTCT[C/A]CAGCTGTATCCAGTATGTCCAACAAACAGGTTTCACCATCTATAACC ACTTGTTTTCTGTAAGAATCCTGGGGGT				ThermoFisher	95°C 10’, (95°C 30’‘, 58°C 30’‘) x45 & 98°C 10’	5|5
NRAS_c.182A>T_p.Q61L	NRAS	1	114713908	c.182A>T	p.Q61L	A	T	ANWC6M2	ATTATTGATGGCAAATACACAGAGGA AGCCTTCGCCTGTCCTCATGTATTGGTCTCTCATGGCACTGTACTCTTC[A/T]CCAGCTGTATCCAGTATGTCCAACAAACAGGTTTCACCATCTATAAC CACTTGTTTTCTGTAAGAATCCTGGGGG				ThermoFisher	95°C 10’, (95°C 30’‘, 61°C 30’‘) x45 & 98°C 10’	5|5
NRAS_c.37G>C_p.G13R	NRAS	1	114716124	c.37G>C	p.G13R	G	C	ANFVV96	ACCTCTATGGTGGGATCATATTCATC TACAAAGTGGTTCTGGATTAGCTGGATTGTCAGTGCGCTTTTCCCAACA[G/C]CTGCTCCAACCACCACCAGTTTGTACTCAGTCATTTCACACCAGCAA GAACCTGTTGGAAACCAGTAATCAGGGT				ThermoFisher	95°C 10’, (95°C 30’‘, 62°C 30’‘) x45 & 98°C 10’	5|5
PIK3CA_c.1624G>A_p.E542K	PIK3CA	3	179218294	c.1624G>A	p.E542K	G	A	AN7DWUR	ACTAGCTAGAGACAATGAATTAAGGG AAAATGACAAAGAACAGCTCAAAGCAATTTCTACACGAGATCCTCTCTC[G/A]ATCACTGAGCAGGAGAAAGATTTTCTATGGAGTCACAGGTAAGTGCT AAAATGGAGATTCTCTGTTTCTTTTTCT				ThermoFisher	95°C 10’, (95°C 30’‘, 59°C 30’‘) x45 & 98°C 10’	5|5
PIK3CA_c.1633G>A_p.E545K	PIK3CA	3	179218303	c.1633G>A	p.E545K	G	A	AN9HRE6	AGACAATGAATTAAGGGAAAATGACA AAGAACAGCTCAAAGCAATTTCTACACGAGATCCTCTCTCTGAAATCAC[G/A]CAGGAGAAAGATTTTCTATGGAGTCACAGGTAAGTGCTAAAATGGAG ATTCTCTGTTTCTTTTTCTTTATTACAG				ThermoFisher	95°C 10’, (95°C 30’‘, 60°C 30’‘) x45 & 98°C 10’	5|5
PIK3CA_c.3140A>G_p.H1047R	PIK3CA	3	179234297	c.3140A>G	p.H1047R	A	G	AN2XE3Y	ATTCGAAAGACCCTAGCCTTAGATAA AACTGAGCAAGAGGCTTTGGAGTATTTCATGAAACAAATGAATGATGCA[A/G]ATGGTGGCTGGACAACAAAAATGGATTGGATCTTCCACACAATTAAA CAGCATGCATTGAACTGAAAAGATAACT				ThermoFisher	95°C 10’, (95°C 30’‘, 62°C 30’‘) x45 & 98°C 10’	5|3
SMAD4_c.1523G>C_p.G508A	SMAD4	18	51078331	c.1523G>C	p.G508A	G	C	ANPRTHM	GGTCTGTCAGCTGCTGCTGGAATTGG TGTTGATGACCTTCGTCGCTTATGCATACTCAGGATGAGTTTTGTGAAA[G/C]GGGGACCGGATTACCCAAGACAGAGCATCAAAGAAACACCTTGCTGG ATTGAAATTCACTTACACCGGGCCCTCC				ThermoFisher	95°C 10’, (95°C 30’‘, 61°C 30’‘) x45 & 98°C 10’	5|5
SPTLC3_c.491A>C_p.N164T	SPTLC3	20	13074381	c.491A>C	p.N164T	A	C	ANXG6PJ	CCTGGGGAGGGGATTATGTGCTCATTTACATGTTTCCCCACAGGTTTACTGGAAGAGTCATCAAAGATGTCATCA[A/C]CATGGGCTCCTATAACTTCCTTGGTCTTGCAGCCAAGTATGATGAGTCT ATGAGGACAATAAAGGATGTTTTAGAG				ThermoFisher	95°C 10’, (95°C 30’‘, 57°C 30’‘) x45 & 98°C 10’	7|7
TP53_c.281C>A_p.S94*	TP53	17	7676088	c.281C>A	p.S94*	C	A	ANWCZNF	GGCTGTCCCAGAATGCAAGAAGCCCA GACGGAAACCGTAGCTGCCCTGGTAGGTTTTCTGGGAAGGGACAGAAGA[C/A]AGGGGCCAGGAGGGGGCTGGTGCAGGGGCCGCCGGTGTAGGAGCTGC TGGTGCAGGGGCCACGGGGGGAGCAGCC				ThermoFisher	95°C 10’, (95°C 30’‘, 57°C 30’‘) x45 & 98°C 10’	5|5
TP53_c.375+5G>T_NA	TP53	17	7675989	c.375+5G>T	NA	G	T	ANDJ2TD	AAAGTTCCAAACAAAAGAAATGCAGG GGGATACGGCCAGGCATTGAAGTCTCATGGAAGCCAGCCCCTCAGGGCA[G/T]ACCGTGCAAGTCACAGACTTGGCTGTCCCAGAATGCAAGAAGCCCAG ACGGAAACCGTAGCTGCCCTGGTAGGTT				ThermoFisher	95°C 10’, (95°C 30’‘, 59°C 30’‘) x45 & 98°C 10’	5|5
TP53_c.376-1G>T_NA	TP53	17	7675237	c.376-1G>T	NA	G	T	AN9HM9U	TGTGGAATCAACCCACAGCTGCACAGGGCAGGTCTTGGCCAGTTGGCAAAACATCTTGTTGAGGGCAGGGGAGTA[C/A]TGTAGGAAGAGGAAGGAGACAGAGTTGAAAGTCAGGGCACAAGTGAACA GATAAAGCAACTGGAAGACGGCAGCAA				ThermoFisher	95°C 10’, (95°C 30’‘, 56°C 30’‘) x45 & 98°C 10’	5|5
TP53_c.469G>T_p.V157F	TP53	17	7675143	c.469G>T	p.V157F	G	T	C_164425825_10	CAGCGCTCATGGTGGGGGCAGCGCCT CACAACCTCCGTCATGTGCTGTGACTGCTTGTAGATGGCCATGGCGCGG[G/T]GGGTGCCGGGCGGGGGTGTGGAATCAACCCACAGCTGCACAGGGCAG GTCTTGGCCAGTTGGCAAAACATCTTGT				ThermoFisher	95°C 10’, (95°C 30’‘, 58°C 30’‘) x45 & 98°C 10’	5|5
TP53_c.527G>T_p.C176F	TP53	17	7675085	c.527G>T	p.C176F	G	T	ANNKVTU	CCTGGGCAACCAGCCCTGTCGTCTCT CCAGCCCCAGCTGCTCACCATCGCTATCTGAGCAGCGCTCATGGTGGGG[G/T]CGCCTCACAACCTCCGTCATGTGCTGTGACTGCTTGTAGATGGCCAT GGCGCGGACGCGGGTGCCGGGCGGGGGT				ThermoFisher	95°C 10’, (95°C 30’‘, 57°C 30’‘) x45 & 98°C 10’	5|5
TP53_c.584A>G_p.I195T	TP53	17	7674947	c.584A>G	p.I195T	T	C	ANWC67F	ATAGGGCACCACCACACTATGTCGAA AAGTGTTTCTGTCATCCAAATACTCCACACGCAAATTTCCTTCCACTCG[T/C]AGATGCTGAGGAGGGGCCAGACCTAAGAGCAATCAGTGAGGAATCAG AGGCCTGGGGACCCTGGGCAACCAGCCC				ThermoFisher	95°C 10’, (95°C 30’‘, 59°C 30’‘) x45 & 98°C 10’	5|5
TP53_c.645T>G_p.S215R	TP53	17	7674886	c.645T>G	p.S215R	T	G	AN2XMJH	CTGACAACCACCCTTAACCCCTCCTCCCA GAGACCCCAGTTGCAAACCAGACCTCAGGCGGCTCATAGGGCACCACCACACTATGTCGAAAAGTGTTTCTGTCATCCAAATACTCCACACGCAAATTTCCTTCCACTCGGATAAGATGCTGAGGAG				ThermoFisher	95°C 10’, (95°C 30’‘, 59°C 30’‘) x45 & 98°C 10’	5|5
TP53_c.733G>A_p.G245S	TP53	17	7674230	c.733G>A	p.G245S	G	A	C__27540451_10	TGTGCAGGGTGGCAAGTGGCTCCTGA CCTGGAGTCTTCCAGTGTGATGATGGTGAGGATGGGCCTCCGGTTCATG[G/A]CCATGCAGGAACTGTTACACATGTAGTTGTAGTGGATGGTGGTACAG TCAGAGCCAACCTAGGAGATAACACAGG				ThermoFisher	95°C 10’, (95°C 30’‘, 59°C 30’‘) x45 & 98°C 10’	5|5
TP53_c.742C>T_p.R248W	TP53	17	7674221	c.742C>T	p.R248W	C	T	C__27531034_20	GCAGGCCAGTGTGCAGGGTGGCAAGT GGCTCCTGACCTGGAGTCTTCCAGTGTGATGATGGTGAGGATGGGCCTC[C/T]TCATGCCGCCCATGCAGGAACTGTTACACATGTAGTTGTAGTGGATG GTGGTACAGTCAGAGCCAACCTAGGAGA				ThermoFisher	95°C 10’, (95°C 30’‘, 58°C 30’‘) x45 & 98°C 10’	5|5
TP53_c.743G>A_p.R248Q	TP53	17	7674220	c.743G>A	p.R248Q	G	A	ANH6JA6	AGCAGGCCAGTGTGCAGGGTGGCAAG TGGCTCCTGACCTGGAGTCTTCCAGTGTGATGATGGTGAGGATGGGCCT[G/A]TTCATGCCGCCCATGCAGGAACTGTTACACATGTAGTTGTAGTGGAT GGTGGTACAGTCAGAGCCAACCTAGGAG				ThermoFisher	95°C 10’, (95°C 30’‘, 62°C 30’‘) x45 & 98°C 10’	3|3
TP53_c.772G>T_p.E258*	TP53	17	7674191	c.772G>T	p.E258*	G	T	ANKA7MY	GGGTCAGAGGCAAGCAGAGGCTGGGG CACAGCAGGCCAGTGTGCAGGGTGGCAAGTGGCTCCTGACCTGGAGTCT[G/T]GTGTGATGATGGTGAGGATGGGCCTCCGGTTCATGCCGCCCATGCAG GAACTGTTACACATGTAGTTGTAGTGGA				ThermoFisher	95°C 10’, (95°C 30’‘, 57°C 30’‘) x45 & 98°C 10’	5|5
TP53_c.775G>T_p.D259Y	TP53	17	7674188	c.775G>T	p.D259Y	G	T	ANKCDYX	CAGGGGTCAGAGGCAAGCAGAGGCTG GGGCACAGCAGGCCAGTGTGCAGGGTGGCAAGTGGCTCCTGACCTGGAG[G/T]CCAGTGTGATGATGGTGAGGATGGGCCTCCGGTTCATGCCGCCCATG CAGGAACTGTTACACATGTAGTTGTAGT				ThermoFisher	95°C 10’, (95°C 30’‘, 59°C 30’‘) x45 & 98°C 10’	5|2
TP53_c.817C>T_p.R273C	TP53	17	7673803	c.817C>T	p.R273C	C	T	C__33510341_10	TCGTGGTGAGGCTCCCCTTTCTTGCG GAGATTCTCTTCCTCTGTGCGCCGGTCTCTCCCAGGACAGGCACAAACA[C/T]CCTCAAAGCTGTTCCGTCCCAGTAGATTACCACTACTCAGGATAGGA AAAGAGAAGCAAGAGGCAGTAAGGAAAT				ThermoFisher	95°C 10’, (95°C 30’‘, 57°C 30’‘) x45 & 98°C 10’	5|5
TP53_c.818G>A_p.R273H	TP53	17	7673802	c.818G>A	p.R273H	G	A	ANT2JKZ	CTCGTGGTGAGGCTCCCCTTTCTTGC GGAGATTCTCTTCCTCTGTGCGCCGGTCTCTCCCAGGACAGGCACAAAC[G/A]ACCTCAAAGCTGTTCCGTCCCAGTAGATTACCACTACTCAGGATAGG AAAAGAGAAGCAAGAGGCAGTAAGGAAA				ThermoFisher	95°C 10’, (95°C 30’‘, 57°C 30’‘) x45 & 98°C 10’	5|5
TP53_c.838A>G_p.R280G	TP53	17	7673782	c.838A>G	p.R280G	A	G	AN9HXTD	TTAGTGCTCCCTGGGGGCAGCTCGTG GTGAGGCTCCCCTTTCTTGCGGAGATTCTCTTCCTCTGTGCGCCGGTCT[A/G]CAGGACAGGCACAAACACGCACCTCAAAGCTGTTCCGTCCCAGTAGA TTACCACTACTCAGGATAGGAAAAGAGA				ThermoFisher	95°C 10’, (95°C 30’‘, 59°C 30’‘) x45 & 98°C 10’	5|5
TP53_c.844C>T_p.R282W	TP53	17	7673776	c.844C>T	p.R282W	C	T	ANXGY9T	CCTCGCTTAGTGCTCCCTGGGGGCAG CTCGTGGTGAGGCTCCCCTTTCTTGCGGAGATTCTCTTCCTCTGTGCGC[C/T]CTCTCCCAGGACAGGCACAAACACGCACCTCAAAGCTGTTCCGTCCC AGTAGATTACCACTACTCAGGATAGGAA				ThermoFisher	95°C 10’, (95°C 30’‘, 62°C 30’‘) x45 & 98°C 10’	5|5
TP53_c.916C>T_p.R306*	TP53	17	7673704	c.916C>T	p.R306*	C	T	ANMF7AG	AGGTGATAAAAGTGAATCTGAGGCAT AACTGCACCCTTGGTCTCCTCCACCGCTTCTTGTCCTGCTTGCTTACCT[C/T]TAGTGCTCCCTGGGGGCAGCTCGTGGTGAGGCTCCCCTTTCTTGCGG AGATTCTCTTCCTCTGTGCGCCGGTCTC				ThermoFisher	95°C 10’, (95°C 30’‘, 60°C 30’‘) x45 & 98°C 10’	5|5
TP53_c.919+1G>A_NA	TP53	17	7673700	c.919+1G>A	NA	G	A	ANH6D22	GGAAAGGTGATAAAAGTGAATCTGAG GCATAACTGCACCCTTGGTCTCCTCCACCGCTTCTTGTCCTGCTTGCTT[G/A]CGCTTAGTGCTCCCTGGGGGCAGCTCGTGGTGAGGCTCCCCTTTCTT GCGGAGATTCTCTTCCTCTGTGCGCCGG				ThermoFisher	95°C 10’, (95°C 30’‘, 59°C 30’‘) x45 & 98°C 10’	5|5
TP53_c.919+2T>G_NA	TP53	17	7673699	c.919+2T>G	NA	T	G	ANGZJG4	AGGAAAGGTGATAAAAGTGAATCTGA GGCATAACTGCACCCTTGGTCTCCTCCACCGCTTCTTGTCCTGCTTGCT[T/G]TCGCTTAGTGCTCCCTGGGGGCAGCTCGTGGTGAGGCTCCCCTTTCT TGCGGAGATTCTCTTCCTCTGTGCGCCG				ThermoFisher	95°C 10’, (95°C 30’‘, 60°C 30’‘) x45 & 98°C 10’	5|5

## Sheet: Table S5
Table S5: Contingency table of ctDNA result and ctDNA detection method
	ddPCR1, N = 542	Targeted1, N = 159	p-value2
ctDNA1			0.8
Detected	342 (63%)	102 (64%)
Not Detected	200 (37%)	57 (36%)
1ddPCR = Digital droplet PCR, ctDNA = Circulating tumor DNA, Targeted = Deep targeted cfDNA sequencing
2Pearson's Chi-squared test

## Sheet: Table S6
Table S6: List of assays applied for plasma samples analyzed by ddPCR
ID	ddPCR_assay
1	BRAF_c.1799T>A_p.V600E
2	APC_c.637C>T_p.R213*
3	KRAS_c.35G>A_p.G12D
4	TP53_c.1024C>T_p.R342*
5	BRAF_c.1799T>A_p.V600E
6	BRAF_c.1799T>A_p.V600E
7	KRAS_c.35G>C_p.G12A
10	BRAF_c.1799T>A_p.V600E
11	TP53_c.817C>T_p.R273C
12	KRAS_c.35G>A_p.G12D
14	KRAS_c.38G>A_p.G13D
15	APC_c.3340C>T_p.R1114*
16	TP53_c.844C>T_p.R282W
17	KRAS_c.34G>T_p.G12C
18	APC_c.2626C>T_p.R876*
19	APC_c.694C>T_p.R232*
20	APC_c.4348C>T_p.R1450*
22	KRAS_c.38G>A_p.G13D
23	BRAF_c.1799T>A_p.V600E
24	TP53_c.742C>T_p.R248W
25	KRAS_c.35G>T_p.G12V
26	BRAF_c.1799T>A_p.V600E
28	TP53_c.586C>T_p.R196*
29	TP53_c.919+2T>G_NA
30	APC_c.3916G>T_p.E1306*
31	NRAS_c.181C>A_p.Q61K
32	TP53_c.645T>G_p.S215R
33	APC_c.3925G>T_p.E1309*
36	TP53_c.733G>A_p.G245S
37	BRAF_c.1799T>A_p.V600E
38	APC_c.637C>T_p.R213*
39	KRAS_c.38G>A_p.G13D
41	TP53_c.743G>A_p.R248Q
42	TP53_c.818G>A_p.R273H
43	KRAS_c.35G>A_p.G12D
44	APC_c.646C>T_p.R216*
46	PIK3CA_c.1633G>A_p.E545K
47	KRAS_c.34G>T_p.G12C
49	KRAS_c.35G>C_p.G12A
50	KRAS_c.34G>A_p.G12S
51	APC_c. 4057G>T_p.E153*
52	BRAF_c.1799T>A_p.V600E
53	BRAF_c.1799T>A_p.V600E
54	BRAF_c.1799T>A_p.V600E
55	KRAS_c.34G>C_p.G12R
57	KRAS_c.38G>A_p.G13D
59	BRAF_c.1799T>A_p.V600E
60	TP53_c.844C>T_p.R282W
61	BRAF_c.1799T>A_p.V600E
63	TP53_c.469G>T_p.V157F
64	BRAF_c.1799T>A_p.V600E
65	KRAS_c.35G>A_p.G12D
66	BRAF_c.1799T>A_p.V600E
67	KRAS_c.38G>A_p.G13D
68	APC_c.3880C>T_p.Q1294*
69	TP53_c.1024C>T_p.R342*
72	TP53_c.817C>T_p.R273C
73	APC_c. 4057G>T_p.E153*
74	KRAS_c.34G>T_p.G12C
75	TP53_c.916C>T_p.R306*
76	BRAF_c.1799T>A_p.V600E
79	TP53_c.916C>T_p.R306*
81	TP53_c.844C>T_p.R282W
82	KRAS_c.35G>A_p.G12D
83	KRAS_c.34G>T_p.G12C
84	KRAS_c.35G>T_p.G12V
87	KRAS_c.35G>A_p.G12D
88	TP53_c.1024C>T_p.R342*
89	TP53_c.743G>A_p.R248Q
90	KRAS_c.436G>A_p.A146V
92	KRAS_c.34G>T_p.G12C
93	BRAF_c.1799T>A_p.V600E
94	TP53_c.817C>T_p.R273C
95	APC_c.2626C>T_p.R876*
97	APC_c.637C>T_p.R213*
99	TP53_c.586C>T_p.R196*
101	KRAS_c.38G>A_p.G13D
102	KRAS_c.35G>C_p.G12A
104	KRAS_c.35G>T_p.G12V
105	TP53_c.1024C>T_p.R342*
107	KRAS_c.35G>A_p.G12D
109	KRAS_c.35G>A_p.G12D
110	KRAS_c.34G>T_p.G12C
111	KRAS_c.35G>T_p.G12V
112	KRAS_c.38G>A_p.G13D
113	KRAS_c.35G>T_p.G12V
114	TP53_c.527G>T_p.C176F
115	BRAF_c.1799T>A_p.V600E
116	NRAS_c.182A>G_p.Q61R
119	KRAS_c.35G>C_p.G12A
120	KRAS_c.38G>A_p.G13D
121	TP53_c.584A>G_p.I195T
122	NRAS_c.181C>A_p.Q61K
123	KRAS_c.38G>A_p.G13D
124	KRAS_c.35G>T_p.G12V
126	FBXW7_c.1436G>A_p.R479Q
127	TP53_c.919+1G>A_NA
128	KRAS_c.38G>A_p.G13D
129	TP53_c.743G>A_p.R248Q
130	KRAS_c.38G>A_p.G13D
132	TP53_c.743G>A_p.R248Q
133	TP53_c.375+2A>C_NA
135	KRAS_c.35G>T_p.G12V
136	BRAF_c.1799T>A_p.V600E
137	EIF1B_c.335G>T_p.G112V
138	KRAS_c.34G>A_p.G12S
140	KRAS_c.35G>A_p.G12D
141	APC_c.4339C>T_p.Q1447*
143	TP53_c.818G>A_p.R273H
144	KRAS_c.35G>T_p.G12V
146	TP53_c.1024C>T_p.R342*
147	KRAS_c.35G>T_p.G12V
148	KRAS_c.35G>T_p.G12V
149	TP53_c.637C>T_p.R213*
150	BRAF_c.1799T>A_p.V600E
151	KRAS_c.436G>A_p.A146V
152	KRAS_c.35G>T_p.G12V
153	KRAS_c.183A>C_p.Q61H
154	KRAS_c.35G>T_p.G12V
155	KRAS_c.35G>T_p.G12V
156	KRAS_c.35G>T_p.G12V
157	KRAS_c.35G>A_p.G12D
160	KRAS_c.34G>A_p.G12S
162	KRAS_c.35G>A_p.G12D
163	APC_c.3916G>T_p.E1306*
165	BRAF_c.1799T>A_p.V600E
167	KRAS_c.38G>A_p.G13D
168	TP53_c.743G>A_p.R248Q
169	PIK3CA_c.1624G>A_p.E542K
170	KRAS_c.35G>T_p.G12V
171	APC_c.3850G>T_p.E1284*
173	TP53_c.733G>A_p.G245S
174	BRAF_c.1799T>A_p.V600E
175	BRAF_c.1799T>A_p.V600E
179	KRAS_c.35G>T_p.G12V
180	KRAS_c.34G>C_p.G12R
182	KRAS_c.35G>T_p.G12V
183	TP53_c.733G>A_p.G245S
184	BRAF_c.1799T>A_p.V600E
185	KRAS_c.436G>A_p.A146V
187	KRAS_c.35G>A_p.G12D
188	KRAS_c.34G>A_p.G12S
189	KRAS_c.38G>A_p.G13D
190	APC_c.3880C>T_p.Q1294*
191	APC_c.2626C>T_p.R876*
192	KRAS_c.35G>A_p.G12D
193	KRAS_c.35G>A_p.G12D
195	APC_c.3982C>T_p.Q1328*
196	KRAS_c.34G>C_p.G12R
197	BRAF_c.1799T>A_p.V600E
198	KRAS_c.38G>A_p.G13D
200	KRAS_c.38G>A_p.G13D
201	KRAS_c.35G>T_p.G12V
202	BRAF_c.1799T>A_p.V600E
204	KRAS_c.35G>A_p.G12D
205	TP53_c.733G>A_p.G245S
208	KRAS_c.436G>A_p.A146V
209	BRAF_c.1799T>A_p.V600E
210	TP53_c.586C>T_p.R196*
213	TP53_c.281C>A_p.S94*
214	APC_c.694C>T_p.R232*
215	BRAF_c.1799T>A_p.V600E
216	TP53_c.517G>T_p.V173L
217	APC_c.694C>T_p.R232*
218	BRAF_c.1799T>A_p.V600E
221	BRAF_c.1799T>A_p.V600E
222	BRAF_c.1799T>A_p.V600E
223	KRAS_c.38G>A_p.G13D
225	BRAF_c.1799T>A_p.V600E
226	TP53_c.818G>A_p.R273H
227	TP53_c.844C>T_p.R282W
228	TP53_c.844C>T_p.R282W
229	APC_c.694C>T_p.R232*
230	APC_c.4175C>A_p.S1392*
231	APC_c.2626C>T_p.R876*
233	PIK3CA_c.3140A>G_p.H1047R
234	PIK3CA_c.1633G>A_p.E545K
235	BRAF_c.1799T>A_p.V600E
236	BRAF_c.1799T>A_p.V600E
237	KRAS_c.35G>A_p.G12D
238	KRAS_c.35G>T_p.G12V
239	TP53_c.844C>T_p.R282W
240	KRAS_c.38G>A_p.G13D
242	APC_c.2626C>T_p.R876*
243	BRAF_c.1799T>A_p.V600E
245	BRAF_c.1799T>A_p.V600E
246	BRAF_c.1799T>A_p.V600E
249	TP53_c.743G>A_p.R248Q
250	KRAS_c.34G>T_p.G12C
252	KRAS_c.35G>C_p.G12A
253	APC_c.637C>T_p.R213*
254	KRAS_c.34G>T_p.G12C
255	BRAF_c.1799T>A_p.V600E
256	KRAS_c.35G>T_p.G12V
257	TP53_c.586C>T_p.R196*
258	BRAF_c.1799T>A_p.V600E
259	TP53_c.422G>A_p.C141Y
260	APC_c.694C>T_p.R232*
261	KRAS_c.35G>A_p.G12D
262	APC_c.4339C>T_p.Q1447*
263	KRAS_c.35G>A_p.G12D
264	BRAF_c.1799T>A_p.V600E
266	KRAS_c.35G>A_p.G12D
267	TP53_c.637C>T_p.R213*
268	KRAS_c.34G>T_p.G12C
269	APC_c.2626C>T_p.R876*
270	KRAS_c.35G>T_p.G12V
271	KRAS_c.35G>A_p.G12D
272	PIK3CA_c.1624G>A_p.E542K
273	BRAF_c.1799T>A_p.V600E
274	APC_c.4348C>T_p.R1450*
275	TP53_c.817C>T_p.R273C
276	KRAS_c.35G>A_p.G12D
278	KRAS_c.35G>T_p.G12V
280	BRAF_c.1799T>A_p.V600E
281	KRAS_c.35G>T_p.G12V
283	PIK3CA_c.1624G>A_p.E542K
284	KRAS_c.35G>T_p.G12V
286	KRAS_c.35G>A_p.G12D
287	APC_c.637C>T_p.R213*
288	KRAS_c.38G>A_p.G13D
289	KRAS_c.34G>T_p.G12C
291	BRAF_c.1799T>A_p.V600E
293	TP53_c.844C>T_p.R282W
294	BRAF_c.1799T>A_p.V600E
298	KRAS_c.34G>T_p.G12C
299	KRAS_c.35G>T_p.G12V
300	KRAS_c.38G>A_p.G13D
301	KRAS_c.38G>A_p.G13D
302	BRAF_c.1799T>A_p.V600E
303	APC_c.2626C>T_p.R876*
305	APC_c.646C>T_p.R216*
306	KRAS_c.35G>A_p.G12D
307	BRAF_c.1799T>A_p.V600E
308	TP53_c.916C>T_p.R306*
309	KRAS_c.35G>T_p.G12V
310	BRAF_c.1799T>A_p.V600E
311	TP53_c.817C>T_p.R273C
312	BRAF_c.1799T>A_p.V600E
314	PIK3CA_c.3140A>G_p.H1047R
315	KRAS_c.35G>T_p.G12V
316	BRAF_c.1781A>G_p.D594G
317	APC_c.3925G>T_p.E1309*
318	APC_c.2626C>T_p.R876*
319	APC_c.646C>T_p.R216*
320	FBXW7_c.1436G>A_p.R479Q
322	BRAF_c.1799T>A_p.V600E
324	TP53_c.818G>A_p.R273H
325	KRAS_c.183A>C_p.Q61H
326	KRAS_c.35G>T_p.G12V
327	KRAS_c.35G>T_p.G12V
328	APC_c.3916G>T_p.E1306*
329	APC_c.4216C>T_p.Q1406*
330	BRAF_c.1799T>A_p.V600E
332	KRAS_c.38G>A_p.G13D
333	TP53_c.375+5G>T_NA
334	APC_c.2626C>T_p.R876*
335	BRAF_c.1799T>A_p.V600E
338	KRAS_c.35G>T_p.G12V
339	TP53_c.743G>A_p.R248Q
340	TP53_c.743G>A_p.R248Q
341	BRAF_c.1799T>A_p.V600E
342	KRAS_c.35G>A_p.G12D
344	BRAF_c.1799T>A_p.V600E
346	BRAF_c.1799T>A_p.V600E
347	TP53_c.742C>T_p.R248W
348	BRAF_c.1799T>A_p.V600E
349	KRAS_c.35G>T_p.G12V
352	BRAF_c.1799T>A_p.V600E
357	KRAS_c.38G>A_p.G13D
358	BRAF_c.1799T>A_p.V600E
359	BRAF_c.1781A>G_p.D594G
360	KRAS_c.34G>T_p.G12C
361	KRAS_c.38G>A_p.G13D
362	KRAS_c.38G>A_p.G13D
364	APC_c.3340C>T_p.R1114*
365	BRAF_c.1799T>A_p.V600E
367	TP53_c.376-1G>T_NA
368	KRAS_c.35G>T_p.G12V
369	BRAF_c.1799T>A_p.V600E
370	KRAS_c.38G>A_p.G13D
371	TP53_c.817C>T_p.R273C
372	KRAS_c.38G>A_p.G13D
373	BRAF_c.1799T>A_p.V600E
374	BRAF_c.1799T>A_p.V600E
376	PIK3CA_c.3140A>G_p.H1047R
378	BRAF_c.1799T>A_p.V600E
379	KRAS_c.35G>A_p.G12D
380	APC_c.4031C>A_p.S1344*
381	KRAS_c.35G>A_p.G12D
383	BRAF_c.1799T>A_p.V600E
384	BRAF_c.1799T>A_p.V600E
387	APC_c.2626C>T_p.R876*
388	KRAS_c.35G>T_p.G12V
389	KRAS_c.436G>A_p.A146V
390	APC_c.3980C>G_p.S1327*
391	TP53_c.844C>T_p.R282W
392	KRAS_c.35G>A_p.G12D
393	KRAS_c.35G>T_p.G12V
394	BRAF_c.1799T>A_p.V600E
395	APC_c.3340C>T_p.R1114*
396	APC_c.4348C>T_p.R1450*
398	KRAS_c.35G>A_p.G12D
399	KRAS_c.34G>T_p.G12C
400	TP53_c.422G>A_p.C141Y
401	APC_c.4216C>T_p.Q1406*
402	APC_c.646C>T_p.R216*
403	KRAS_c.38G>A_p.G13D
405	KRAS_c.35G>C_p.G12A
406	APC_c.3340C>T_p.R1114*
407	BRAF_c.1799T>A_p.V600E
408	BRAF_c.1799T>A_p.V600E
409	KRAS_c.34G>T_p.G12C
410	KRAS_c.436G>A_p.A146V
412	TP53_c.817C>T_p.R273C
413	BRAF_c.1799T>A_p.V600E
415	KRAS_c.35G>A_p.G12D
417	TP53_c.844C>T_p.R282W
418	KRAS_c.38G>A_p.G13D
419	KRAS_c.35G>T_p.G12V
420	NRAS_c.37G>C_p.G13R
421	KRAS_c.436G>A_p.A146V
423	APC_c.2626C>T_p.R876*
424	KRAS_c.35G>T_p.G12V
426	APC_c.3925G>T_p.E1309*
427	KRAS_c.35G>T_p.G12V
428	KRAS_c.35G>T_p.G12V
429	TP53_c.743G>A_p.R248Q
430	KRAS_c.35G>A_p.G12D
431	KRAS_c.35G>A_p.G12D
432	KRAS_c.35G>C_p.G12A
433	KRAS_c.436G>A_p.A146V
434	KRAS_c.35G>T_p.G12V
435	TP53_c.742C>T_p.R248W
437	TP53_c.1024C>T_p.R342*
439	TP53_c.743G>A_p.R248Q
440	KRAS_c.38G>A_p.G13D
441	KRAS_c.35G>T_p.G12V
442	KRAS_c.35G>T_p.G12V
445	KRAS_c.35G>T_p.G12V
446	KRAS_c.35G>T_p.G12V
448	KRAS_c.35G>T_p.G12V
449	KRAS_c.35G>A_p.G12D
450	BRAF_c.1799T>A_p.V600E
451	TP53_c.844C>T_p.R282W
452	KRAS_c.35G>T_p.G12V
453	APC_c.4216C>T_p.Q1406*
454	BRAF_c.1799T>A_p.V600E
455	NRAS_c.182A>T_p.Q61L
458	KRAS_c.34G>A_p.G12S
459	KRAS_c.35G>T_p.G12V
461	TP53_c.422G>A_p.C141Y
464	BRAF_c.1799T>A_p.V600E
465	KRAS_c.35G>A_p.G12D
467	APC_c.3546delA_p.K1182fs
469	APC_c.3925G>T_p.E1309*
470	KRAS_c.35G>A_p.G12D
471	KRAS_c.35G>A_p.G12D
473	KRAS_c.35G>C_p.G12A
475	PIK3CA_c.1633G>A_p.E545K
476	APC_c.4348C>T_p.R1450*
480	KRAS_c.38G>A_p.G13D
481	KRAS_c.35G>A_p.G12D
482	BRAF_c.1799T>A_p.V600E
483	KRAS_c.34G>T_p.G12C
484	APC_c.4348C>T_p.R1450*
485	KRAS_c.38G>A_p.G13D
486	TP53_c.422G>A_p.C141Y
487	APC_c.646C>T_p.R216*
488	TP53_c.743G>A_p.R248Q
489	BRAF_c.1799T>A_p.V600E
490	TP53_c.743G>A_p.R248Q
491	TP53_c.916C>T_p.R306*
492	APC_c.4348C>T_p.R1450*
494	KRAS_c.38G>A_p.G13D
495	BRAF_c.1799T>A_p.V600E
496	APC_c.646C>T_p.R216*
497	TP53_c.844C>T_p.R282W
498	BRAF_c.1799T>A_p.V600E
499	KRAS_c.34G>T_p.G12C
500	KRAS_c.35G>A_p.G12D
501	TP53_c.844C>T_p.R282W
502	BRAF_c.1799T>A_p.V600E
504	TP53_c.733G>A_p.G245S
505	TP53_c.838A>G_p.R280G
506	KRAS_c.34G>A_p.G12S
507	APC_c.3916G>T_p.E1306*
508	KRAS_c.35G>A_p.G12D
509	TP53_c.916C>T_p.R306*
511	KRAS_c.35G>T_p.G12V
512	KRAS_c.34G>A_p.G12S
513	KRAS_c.35G>C_p.G12A
514	APC_c.694C>T_p.R232*
515	APC_c.694C>T_p.R232*
516	TP53_c.637C>T_p.R213*
517	BRAF_c.1799T>A_p.V600E
518	APC_c.4348C>T_p.R1450*
519	APC_c.3982C>T_p.Q1328*
522	BRAF_c.1799T>A_p.V600E
523	TP53_c.916C>T_p.R306*
524	PIK3CA_c.1633G>A_p.E545K
525	APC_c.4348C>T_p.R1450*
526	APC_c.4216C>T_p.Q1406*
528	APC_c.646C>T_p.R216*
529	KRAS_c.34G>T_p.G12C
530	KRAS_c.34G>T_p.G12C
531	KRAS_c.35G>A_p.G12D
532	BRAF_c.1799T>A_p.V600E
533	APC_c.637C>T_p.R213*
535	APC_c.3925G>T_p.E1309*
536	KRAS_c.35G>A_p.G12D
537	BRAF_c.1799T>A_p.V600E
539	KRAS_c.34G>A_p.G12S
540	KRAS_c.35G>A_p.G12D
541	BRAF_c.1799T>A_p.V600E
542	KRAS_c.35G>T_p.G12V
543	PIK3CA_c.1633G>A_p.E545K
544	KRAS_c.38G>A_p.G13D
545	KRAS_c.38G>A_p.G13D
546	PIK3CA_c.1624G>A_p.E542K
547	KRAS_c.35G>A_p.G12D
549	TP53_c.743G>A_p.R248Q
551	BRAF_c.1799T>A_p.V600E
552	BRAF_c.1799T>A_p.V600E
553	KRAS_c.35G>T_p.G12V
554	TP53_c.742C>T_p.R248W
555	BRAF_c.1799T>A_p.V600E
556	APC_c.3880C>T_p.Q1294*
557	PIK3CA_c.3140A>G_p.H1047R
558	APC_c.2626C>T_p.R876*
560	TP53_c.743G>A_p.R248Q
561	APC_c.4348C>T_p.R1450*
563	BRAF_c.1799T>A_p.V600E
566	BRAF_c.1799T>A_p.V600E
567	BRAF_c.1799T>A_p.V600E
569	KRAS_c.38G>A_p.G13D
571	KRAS_c.437C>T_p.A146V
572	APC_c.646C>T_p.R216*
575	KRAS_c.35G>T_p.G12V
576	APC_c. 4120G>T_p.E1374*
577	BRAF_c.1799T>A_p.V600E
580	KRAS_c.35G>T_p.G12V
581	TP53_c.919+2T>G_NA
582	KRAS_c.35G>C_p.G12A
583	KRAS_c.35G>T_p.G12V
584	KRAS_c.38G>A_p.G13D
585	TP53_c.742C>T_p.R248W
588	TP53_c.527G>T_p.C176F
589	BRAF_c.1799T>A_p.V600E
590	BRAF_c.1799T>A_p.V600E
591	KRAS_c.38G>A_p.G13D
593	KRAS_c.35G>C_p.G12A
594	BRAF_c.1799T>A_p.V600E
595	TP53_c.743G>A_p.R248Q
597	TP53_c.844C>T_p.R282W
598	BRAF_c.1799T>A_p.V600E
599	APC_c.3982C>T_p.Q1328*
600	KRAS_c.35G>T_p.G12V
601	BRAF_c.1799T>A_p.V600E
602	NRAS_c.37G>C_p.G13R
603	PIK3CA_c.1633G>A_p.E545K
604	BRAF_c.1799T>A_p.V600E
605	KRAS_c.35G>T_p.G12V
606	PIK3CA_c.1624G>A_p.E542K
608	KRAS_c.38G>A_p.G13D
609	APC_c.4348C>T_p.R1450*
610	APC_c.646C>T_p.R216*
612	TP53_c.743G>A_p.R248Q
613	KRAS_c.35G>A_p.G12D
614	TP53_c.637C>T_p.R213*
615	KRAS_c.35G>C_p.G12A
616	APC_c. 4120G>T_p.E1374*
617	KRAS_c.35G>T_p.G12V
618	KRAS_c.35G>A_p.G12D
619	BRAF_c.1799T>A_p.V600E
621	KRAS_c.35G>T_p.G12V
622	TP53_c.586C>T_p.R196*
624	KRAS_c.35G>T_p.G12V
626	TP53_c.281C>A_p.S94*
627	KRAS_c.35G>A_p.G12D
628	KRAS_c.35G>A_p.G12D
629	KRAS_c.35G>A_p.G12D
631	BRAF_c.1799T>A_p.V600E
632	KRAS_c.35G>A_p.G12D
634	BRAF_c.1799T>A_p.V600E
635	BRAF_c.1799T>A_p.V600E
636	BRAF_c.1799T>A_p.V600E
637	BRAF_c.1799T>A_p.V600E
638	ELOA2_c.737C>A_p.P246L
639	KRAS_c.35G>T_p.G12V
642	APC_c.1495C>T_p.R499*
643	KRAS_c.35G>T_p.G12V
645	TP53_c.817C>T_p.R273C
646	TP53_c.517G>T_p.V173L
647	KRAS_c.35G>T_p.G12V
649	TP53_c.527G>T_p.C176F
650	SPTLC3_c.491A>C_p.N164T
651	KRAS_c.35G>T_p.G12V
652	BRAF_c.1799T>A_p.V600E
653	TP53_c.733G>A_p.G245S
654	BRAF_c.1799T>A_p.V600E
656	APC_c.4216C>T_p.Q1406*
657	KRAS_c.35G>T_p.G12V
658	PIK3CA_c.3140A>G_p.H1047R
659	TP53_c.742C>T_p.R248W
660	APC_c.3340C>T_p.R1114*
662	KRAS_c.35G>T_p.G12V
663	TP53_c.817C>T_p.R273C
664	KRAS_c.35G>A_p.G12D
665	NRAS_c.182A>T_p.Q61L
667	TP53_c.584A>G_p.I195T
668	KRAS_c.35G>A_p.G12D
669	KRAS_c.34G>C_p.G12R
670	KRAS_c.35G>A_p.G12D
671	BRAF_c.1799T>A_p.V600E
672	TP53_c.844C>T_p.R282W
673	KRAS_c.35G>C_p.G12A
674	BRAF_c.1799T>A_p.V600E
675	BRAF_c.1799T>A_p.V600E
676	KRAS_c.35G>A_p.G12D
677	APC_c.3916G>T_p.E1306*
679	KRAS_c.34G>T_p.G12C
680	NRAS_c.182A>G_p.Q61R
681	TP53_c.916C>T_p.R306*
682	KRAS_c.436G>A_p.A146V
683	BRAF_c.1799T>A_p.V600E
684	BRAF_c.1799T>A_p.V600E
685	KRAS_c.35G>T_p.G12V
686	APC_c. 4057G>T_p.E153*
687	KRAS_c.35G>T_p.G12V
688	KRAS_c.35G>T_p.G12V
689	BRAF_c.1799T>A_p.V600E
690	TP53_c.733G>A_p.G245S
691	KRAS_c.35G>A_p.G12D
692	KRAS_c.35G>T_p.G12V
693	KRAS_c.35G>T_p.G12V
694	TP53_c.838A>G_p.R280G
696	BRAF_c.1799T>A_p.V600E
697	BRAF_c.1799T>A_p.V600E
698	KRAS_c.35G>A_p.G12D
700	KRAS_c.38G>A_p.G13D
701	PIK3CA_c.3140A>G_p.H1047R

## Sheet: Table S7
Table S7: Clinicopathological data, ctDNA detection data, and WGD calls for all patients included in the final analysis
ID	Age	Sex	UICC Stage	pT Stage	Tumor Type	Tumor Location	Tumor Size (mm)	Venous Invasion	Detection Method	ctDNA	Whole Genome Doubling
1	75	Female	1	pT2	Adenocarcinoma	Right Colon	27	Not Detected	ddPCR	Detected	No
2	48	Female	3	pT3	Adenocarcinoma	Rectum	38	Detected	ddPCR	Detected	Yes
3	62	Female	3	pT3	Adenocarcinoma	Right Colon	38	Detected	ddPCR	Detected	Yes
4	62	Female	2	pT3	Mucinous Adenocarcinoma	Left Colon	13	Not Detected	ddPCR	Not Detected	Yes
5	65	Male	3	pT3	Mucinous Adenocarcinoma	Right Colon	43	Detected	ddPCR	Not Detected	Yes
6	80	Female	3	pT3	Adenocarcinoma	Right Colon	30	Not Detected	ddPCR	Detected	No
7	73	Male	3	pT2	Adenocarcinoma	Rectum	40	Detected	ddPCR	Detected	Yes
8	65	Female	1	pT2	Adenocarcinoma	Transverse	18	Not Detected	Targeted	Not Detected	Yes
9	83	Female	2	pT3	Adenocarcinoma	Right Colon	45	Not Detected	Targeted	Detected	Yes
10	67	Female	2	pT3	Mucinous Adenocarcinoma	Right Colon	43	Not Detected	ddPCR	Detected	No
11	55	Female	2	pT3	Adenocarcinoma	Left Colon	60	Detected	ddPCR	Detected	No
12	79	Male	3	pT3	Adenocarcinoma	Right Colon	35	Not Detected	ddPCR	Detected	Yes
13	81	Male	2	pT3	Adenocarcinoma	Right Colon	62	Not Detected	Targeted	Detected	No
14	77	Female	2	pT3	Adenocarcinoma	Right Colon	17	Not Detected	ddPCR	Not Detected	No
15	82	Female	1	pT2	Adenocarcinoma	Rectum	20	Detected	ddPCR	Detected	Yes
16	70	Male	1	pT2	Adenocarcinoma	Left Colon	55	Not Detected	ddPCR	Not Detected	No
17	75	Male	2	pT3	Adenocarcinoma	Right Colon	34	Not Detected	ddPCR	Not Detected	No
18	48	Male	1	pT2	Adenocarcinoma	Rectum	22	Not Detected	ddPCR	Not Detected	Yes
19	74	Female	2	pT3	Adenocarcinoma	Left Colon	30	Not Detected	ddPCR	Not Detected	No
20	60	Male	2	pT3	Adenocarcinoma	Right Colon	48	Not Detected	ddPCR	Not Detected	No
21	70	Male	1	pT2	Adenocarcinoma	Left Colon	15	Not Detected	Targeted	Not Detected	No
22	81	Male	2	pT3	Adenocarcinoma	Right Colon	70	Not Detected	ddPCR	Detected	Yes
23	72	Female	2	pT3	Adenocarcinoma	Right Colon	40	Not Detected	ddPCR	Not Detected	Yes
24	71	Male	2	pT3	Adenocarcinoma	Left Colon	34	Not Detected	ddPCR	Not Detected	No
25	61	Female	3	pT3	Adenocarcinoma	Rectum	32	Detected	ddPCR	Detected	Yes
26	71	Male	2	pT4	Adenocarcinoma	Right Colon	25	Not Detected	ddPCR	Not Detected	Yes
27	72	Male	1	pT1	Adenocarcinoma	Transverse	15	Not Detected	Targeted	Not Detected	No
28	80	Female	3	pT3	Adenocarcinoma	Left Colon	50	Not Detected	ddPCR	Detected	Yes
29	79	Male	3	pT4	Adenocarcinoma	Right Colon	40	Not Detected	ddPCR	Detected	Yes
30	75	Female	2	pT3	Adenocarcinoma	Left Colon	75	Not Detected	ddPCR	Detected	No
31	62	Male	1	pT1	Adenocarcinoma	Rectum	28	Not Detected	ddPCR	Not Detected	No
32	61	Female	3	pT3	Adenocarcinoma	Rectum	47	Not Detected	ddPCR	Detected	Yes
33	47	Male	3	pT4	Adenocarcinoma	Rectum	30	Detected	ddPCR	Detected	Yes
34	78	Male	2	pT3	Mucinous Adenocarcinoma	Transverse	80	Not Detected	Targeted	Detected	Yes
35	70	Male	3	pT3	Adenocarcinoma	Left Colon	28	Detected	Targeted	Detected	No
36	68	Male	2	pT3	Adenocarcinoma	Left Colon	52	Not Detected	ddPCR	Detected	Yes
37	91	Female	1	pT2	Mucinous Adenocarcinoma	Right Colon	85	Not Detected	ddPCR	Detected	No
38	66	Male	3	pT3	Adenocarcinoma	Left Colon	20	Not Detected	ddPCR	Not Detected	Yes
39	74	Male	3	pT3	Adenocarcinoma	Left Colon	55	Detected	ddPCR	Not Detected	Yes
40	68	Male	2	pT3	Adenocarcinoma	Right Colon	56	Not Detected	Targeted	Detected	No
41	68	Female	1	pT2	Adenocarcinoma	Rectum	30	Not Detected	ddPCR	Not Detected	No
42	64	Male	3	pT3	Adenocarcinoma	Left Colon	39	Detected	ddPCR	Detected	Yes
43	72	Female	1	pT2	Adenocarcinoma	Rectum	23	Not Detected	ddPCR	Not Detected	Yes
44	70	Female	2	pT3	Adenocarcinoma	Left Colon	50	Not Detected	ddPCR	Detected	Yes
45	74	Female	1	pT2	Adenocarcinoma	Left Colon	40	Not Detected	Targeted	Detected	Yes
46	79	Female	3	pT4	Adenocarcinoma	Right Colon	70	Detected	ddPCR	Detected	Yes
47	77	Female	2	pT3	Adenocarcinoma	Right Colon	30	Not Detected	ddPCR	Detected	No
48	60	Male	2	pT4	Adenocarcinoma	Left Colon	35	Detected	Targeted	Detected	Yes
49	73	Female	3	pT3	Adenocarcinoma	Left Colon	30	Detected	ddPCR	Not Detected	Yes
50	81	Male	3	pT4	Adenocarcinoma	Right Colon	80	Detected	ddPCR	Not Detected	No
51	73	Male	3	pT3	Adenocarcinoma	Left Colon	70	Not Detected	ddPCR	Detected	Yes
52	70	Male	2	pT3	Adenocarcinoma	Right Colon	50	Not Detected	ddPCR	Detected	Yes
53	75	Female	2	pT3	Adenocarcinoma	Right Colon	85	Not Detected	ddPCR	Detected	No
54	80	Female	2	pT3	Adenocarcinoma	Right Colon	67	Not Detected	ddPCR	Detected	Yes
55	57	Male	1	pT2	Adenocarcinoma	Left Colon	11	Not Detected	ddPCR	Not Detected	Yes
56	71	Male	3	pT3	Adenocarcinoma	Left Colon	50	Detected	Targeted	Detected	Yes
57	70	Female	2	pT3	Adenocarcinoma	Left Colon	60	Detected	ddPCR	Detected	Yes
58	60	Male	2	pT3	Adenocarcinoma	Rectum	40	Detected	Targeted	Detected	Yes
59	75	Male	3	pT2	Adenocarcinoma	Right Colon	25	Not Detected	ddPCR	Not Detected	Yes
60	61	Female	3	pT2	Adenocarcinoma	Rectum	19	Not Detected	ddPCR	Not Detected	No
61	86	Female	1	pT2	Adenocarcinoma	Right Colon	30	Not Detected	ddPCR	Detected	Yes
62	67	Male	3	pT3	Adenocarcinoma	Rectum	25	Detected	Targeted	Detected	No
63	66	Male	3	pT4	Adenocarcinoma	Right Colon	60	Detected	ddPCR	Detected	Yes
64	83	Female	2	pT3	Mucinous Adenocarcinoma	Right Colon	55	Not Detected	ddPCR	Detected	Yes
65	62	Female	3	pT3	Adenocarcinoma	Right Colon	55	Not Detected	ddPCR	Detected	No
66	81	Female	2	pT3	Adenocarcinoma	Right Colon	50	Detected	ddPCR	Not Detected	Yes
67	82	Male	3	pT3	Adenocarcinoma	Rectum	75	Detected	ddPCR	Detected	No
68	78	Male	3	pT3	Adenocarcinoma	Left Colon	70	Detected	ddPCR	Detected	Yes
69	69	Male	2	pT4	Adenocarcinoma	Rectum	68	Detected	ddPCR	Detected	Yes
70	92	Female	2	pT3	Adenocarcinoma	Right Colon	135	Detected	Targeted	Detected	No
71	64	Female	1	pT1	Adenocarcinoma	Right Colon	10	Not Detected	Targeted	Not Detected	No
72	71	Male	2	pT3	Adenocarcinoma	Left Colon	60	Not Detected	ddPCR	Detected	No
73	82	Female	2	pT3	Adenocarcinoma	Rectum	19	Detected	ddPCR	Not Detected	Yes
74	64	Female	2	pT3	Adenocarcinoma	Right Colon	35	Not Detected	ddPCR	Detected	No
75	66	Female	1	pT2	Adenocarcinoma	Left Colon	45	Not Detected	ddPCR	Not Detected	No
76	77	Female	3	pT3	Signet Ring Cell Carcinoma	Right Colon	45	Detected	ddPCR	Detected	No
77	84	Male	2	pT4	Adenocarcinoma	Right Colon	60	Not Detected	Targeted	Not Detected	Yes
78	66	Female	1	pT1	Adenocarcinoma	Right Colon	12	Not Detected	Targeted	Not Detected	No
79	52	Male	3	pT4	Adenocarcinoma	Left Colon	47	Not Detected	ddPCR	Detected	Yes
80	60	Female	2	pT3	Adenocarcinoma	Left Colon	33	Not Detected	Targeted	Not Detected	Yes
81	68	Male	2	pT3	Adenocarcinoma	Rectum	25	Not Detected	ddPCR	Not Detected	Yes
82	67	Male	3	pT3	Adenocarcinoma	Right Colon	45	Not Detected	ddPCR	Detected	Yes
83	65	Female	2	pT3	Adenocarcinoma	Right Colon	45	Not Detected	ddPCR	Not Detected	No
84	65	Male	3	pT3	Adenocarcinoma	Rectum	127	Not Detected	ddPCR	Detected	No
85	69	Male	2	pT3	Adenocarcinoma	Left Colon	60	Not Detected	Targeted	Detected	Yes
86	74	Male	2	pT3	Adenocarcinoma	Left Colon	46	Not Detected	Targeted	Detected	Yes
87	73	Male	2	pT3	Adenocarcinoma	Right Colon	50	Not Detected	ddPCR	Detected	No
88	67	Male	3	pT1	Adenocarcinoma	Rectum	15	Not Detected	ddPCR	Detected	Yes
89	69	Male	2	pT3	Adenocarcinoma	Right Colon	22	Detected	ddPCR	Not Detected	Yes
90	67	Male	1	pT2	Adenocarcinoma	Left Colon	25	Not Detected	ddPCR	Not Detected	No
91	83	Female	2	pT3	Adenocarcinoma	Right Colon	55	Detected	Targeted	Not Detected	No
92	71	Female	1	pT1	Adenocarcinoma	Right Colon	7	Not Detected	ddPCR	Not Detected	No
93	78	Male	2	pT3	Adenocarcinoma	Right Colon	45	Detected	ddPCR	Not Detected	Yes
94	66	Male	2	pT3	Adenocarcinoma	Right Colon	30	Not Detected	ddPCR	Not Detected	Yes
95	71	Female	2	pT3	Adenocarcinoma	Right Colon	180	Not Detected	ddPCR	Detected	Yes
96	82	Female	2	pT3	Adenocarcinoma	Right Colon	40	Not Detected	Targeted	Detected	Yes
97	85	Female	1	pT2	Adenocarcinoma	Rectum	37	Not Detected	ddPCR	Not Detected	No
98	69	Male	3	pT3	Adenocarcinoma	Right Colon	22	Not Detected	Targeted	Detected	No
99	60	Male	1	pT2	Adenocarcinoma	Left Colon	28	Detected	ddPCR	Not Detected	Yes
100	75	Female	3	pT3	Adenocarcinoma	Transverse	75	Not Detected	Targeted	Not Detected	Yes
101	50	Female	3	pT3	Adenocarcinoma	Left Colon	15	Not Detected	ddPCR	Detected	Yes
102	77	Female	2	pT3	Adenocarcinoma	Left Colon	44	Not Detected	ddPCR	Detected	Yes
103	40	Male	2	pT3	Mucinous Adenocarcinoma	Rectum	80	Not Detected	Targeted	Detected	Yes
104	46	Female	2	pT3	Adenocarcinoma	Rectum	45	Detected	ddPCR	Not Detected	No
105	78	Male	3	pT3	Adenocarcinoma	Right Colon	90	Detected	ddPCR	Detected	Yes
106	70	Male	2	pT3	Adenocarcinoma	Transverse	40	Not Detected	Targeted	Detected	No
107	74	Female	1	pT1	Adenocarcinoma	Right Colon	35	Not Detected	ddPCR	Not Detected	No
108	79	Female	2	pT3	Adenocarcinoma	Left Colon	55		Targeted	Detected	No
109	71	Male	2	pT3	Adenocarcinoma	Left Colon	27	Not Detected	ddPCR	Not Detected	Yes
110	75	Male	3	pT3	Mucinous Adenocarcinoma	Right Colon	40	Not Detected	ddPCR	Detected	Yes
111	83	Male	2	pT3	Adenocarcinoma	Right Colon	40	Not Detected	ddPCR	Detected	Yes
112	65	Female	3	pT3	Adenocarcinoma	Left Colon	42	Not Detected	ddPCR	Detected	Yes
113	66	Male	3	pT3	Adenocarcinoma	Rectum		Detected	ddPCR	Detected	No
114	70	Female	1	pT2	Adenocarcinoma	Left Colon	12	Not Detected	ddPCR	Not Detected	No
115	82	Female	3	pT4	Adenocarcinoma	Right Colon	160	Not Detected	ddPCR	Detected	No
116	79	Female	3	pT3	Adenocarcinoma	Left Colon	28	Not Detected	ddPCR	Detected	Yes
117	58	Male	2	pT3	Adenocarcinoma	Left Colon	14		Targeted	Not Detected	No
118	59	Male	2	pT3	Adenocarcinoma	Left Colon	68	Not Detected	Targeted	Detected	No
119	43	Female	3	pT4	Adenocarcinoma	Right Colon	64	Detected	ddPCR	Not Detected	No
120	64	Male	2	pT3	Adenocarcinoma	Rectum	48	Not Detected	ddPCR	Detected	Yes
121	71	Female	2	pT3	Adenocarcinoma	Rectum	16	Not Detected	ddPCR	Not Detected	No
122	80	Male	2	pT3	Mucinous Adenocarcinoma	Left Colon	22	Not Detected	ddPCR	Not Detected	No
123	73	Male	1	pT1	Adenocarcinoma	Rectum	22	Detected	ddPCR	Not Detected	No
124	75	Male	2	pT3	Adenocarcinoma	Right Colon	33	Not Detected	ddPCR	Not Detected	No
125	57	Male	2	pT3	Adenocarcinoma	Rectum	50	Detected	Targeted	Detected	Yes
126	70	Female	1	pT2	Adenocarcinoma	Rectum	35	Not Detected	ddPCR	Detected	No
127	75	Male	3	pT3	Adenocarcinoma	Left Colon	30	Not Detected	ddPCR	Not Detected	Yes
128	66	Female	3	pT3	Adenocarcinoma	Rectum	31	Detected	ddPCR	Not Detected	Yes
129	46	Male	2	pT3	Adenocarcinoma	Left Colon	90	Not Detected	ddPCR	Detected	No
130	65	Female	3	pT3	Adenocarcinoma	Rectum	37	Detected	ddPCR	Not Detected	No
131	72	Male	2	pT3	Adenocarcinoma	Left Colon	48	Not Detected	Targeted	Detected	No
132	59	Male	1	pT2	Adenocarcinoma	Rectum	30	Not Detected	ddPCR	Detected	Yes
133	46	Female	3	pT4	Mucinous Adenocarcinoma	Left Colon	66	Detected	ddPCR	Detected	Yes
134	75	Male	2	pT3	Adenocarcinoma	Right Colon	55	Not Detected	Targeted	Detected	Yes
135	76	Female	1	pT2	Adenocarcinoma	Rectum	16	Not Detected	ddPCR	Not Detected	No
136	74	Male	3	pT3	Adenocarcinoma	Right Colon	30	Detected	ddPCR	Not Detected	Yes
137	50	Female	3	pT3	Adenocarcinoma	Left Colon	30	Detected	ddPCR	Detected	Yes
138	61	Male	3	pT3	Adenocarcinoma	Right Colon	40	Detected	ddPCR	Detected	Yes
139	68	Female	3	pT3	Adenocarcinoma	Right Colon	31	Not Detected	Targeted	Not Detected	Yes
140	70	Male	2	pT4	Adenocarcinoma	Transverse	39	Detected	ddPCR	Detected	Yes
141	58	Female	3	pT3	Mucinous Adenocarcinoma	Left Colon	23	Not Detected	ddPCR	Detected	Yes
142	72	Male	2	pT3	Mucinous Adenocarcinoma	Rectum	30	Not Detected	Targeted	Not Detected	No
143	74	Female	1	pT1	Adenocarcinoma	Transverse	18	Not Detected	ddPCR	Not Detected	Yes
144	65	Male	2	pT3	Adenocarcinoma	Left Colon	40	Not Detected	ddPCR	Detected	No
145	65	Male	2	pT3	Adenocarcinoma	Rectum	63	Detected	Targeted	Detected	Yes
146	61	Male	1	pT2	Adenocarcinoma	Left Colon	20	Detected	ddPCR	Not Detected	Yes
147	65	Female	3	pT3	Adenocarcinoma	Left Colon	100	Detected	ddPCR	Detected	Yes
148	72	Male	2	pT4	Adenocarcinoma	Transverse	35	Not Detected	ddPCR	Not Detected	Yes
149	58	Male	3	pT3	Adenocarcinoma	Rectum	105	Not Detected	ddPCR	Detected	Yes
150	77	Female	2	pT3	Adenocarcinoma	Right Colon	60	Detected	ddPCR	Detected	No
151	69	Male	3	pT3	Adenocarcinoma	Right Colon	85	Detected	ddPCR	Not Detected	Yes
152	82	Male	3	pT3	Adenocarcinoma	Right Colon	77	Detected	ddPCR	Detected	Yes
153	78	Male	3	pT3	Adenocarcinoma	Right Colon	35	Not Detected	ddPCR	Not Detected	Yes
154	80	Male	2	pT3	Mucinous Adenocarcinoma	Left Colon	153	Not Detected	ddPCR	Detected	No
155	68	Female	2	pT3	Adenocarcinoma	Right Colon	40	Not Detected	ddPCR	Detected	No
156	76	Male	2	pT3	Adenocarcinoma	Left Colon	40	Detected	ddPCR	Not Detected	No
157	80	Male	1	pT2	Adenocarcinoma	Right Colon	30	Not Detected	ddPCR	Detected	No
158	62	Male	2	pT3	Mucinous Adenocarcinoma	Right Colon	76	Not Detected	Targeted	Detected	Yes
159	54	Male	3	pT3	Adenocarcinoma	Left Colon	29	Detected	Targeted	Detected	Yes
160	72	Female	3	pT3	Adenocarcinoma	Right Colon	55	Not Detected	ddPCR	Detected	No
161	57	Male	2	pT3	Adenocarcinoma	Left Colon	35	Detected	Targeted	Detected	No
162	75	Male	2	pT3	Adenocarcinoma	Right Colon	65	Not Detected	ddPCR	Detected	No
163	58	Male	2	pT3	Adenocarcinoma	Rectum	43	Not Detected	ddPCR	Detected	Yes
164	27	Male	2	pT3	Adenocarcinoma	Left Colon	60	Not Detected	Targeted	Detected	Yes
165	70	Female	2	pT3	Adenocarcinoma	Transverse	60	Not Detected	ddPCR	Detected	Yes
166	69	Female	2	pT3	Adenocarcinoma	Left Colon	84	Not Detected	Targeted	Detected	Yes
167	77	Male	2	pT4	Adenocarcinoma	Right Colon	43	Not Detected	ddPCR	Detected	Yes
168	67	Male	2	pT3	Adenocarcinoma	Right Colon	42	Detected	ddPCR	Detected	Yes
169	73	Male	2	pT3	Adenocarcinoma	Left Colon	61	Not Detected	ddPCR	Detected	No
170	80	Male	2	pT3	Adenocarcinoma	Right Colon	40	Not Detected	ddPCR	Detected	Yes
171	76	Female	1	pT2	Adenocarcinoma	Rectum	35	Not Detected	ddPCR	Detected	Yes
172	68	Male	2	pT3	Adenocarcinoma	Left Colon	22	Not Detected	Targeted	Detected	No
173	55	Male	2	pT3	Adenocarcinoma	Left Colon	35	Not Detected	ddPCR	Detected	Yes
174	79	Female	2	pT3	Adenocarcinoma	Right Colon	50	Not Detected	ddPCR	Not Detected	Yes
175	58	Female	1	pT2	Adenocarcinoma	Right Colon	9	Detected	ddPCR	Not Detected	Yes
176	63	Female	1	pT1	Adenocarcinoma	Left Colon	6	Not Detected	Targeted	Not Detected	No
177	74	Female	3	pT3	Adenocarcinoma	Rectum	40	Detected	Targeted	Detected	Yes
178	65	Male	1	pT2	Adenocarcinoma	Left Colon	19	Not Detected	Targeted	Detected	Yes
179	77	Female	1	pT2	Adenocarcinoma	Rectum	25	Not Detected	ddPCR	Detected	No
180	59	Female	1	pT2	Adenocarcinoma	Rectum	32	Not Detected	ddPCR	Not Detected	No
181	85	Female	2	pT3	Adenocarcinoma	Right Colon	75	Not Detected	Targeted	Not Detected	No
182	70	Female	1	pT1	Adenocarcinoma	Right Colon	12	Not Detected	ddPCR	Not Detected	Yes
183	46	Male	2	pT3	Mucinous Adenocarcinoma	Right Colon	60	Not Detected	ddPCR	Detected	Yes
184	72	Female	2	pT3	Medullary Carcinoma	Right Colon	90	Not Detected	ddPCR	Detected	No
185	73	Male	2	pT3	Adenocarcinoma	Rectum	40	Not Detected	ddPCR	Detected	Yes
186	74	Male	2	pT3	Adenocarcinoma	Left Colon	90	Not Detected	Targeted	Detected	Yes
187	71	Female	1	pT1	Adenocarcinoma	Rectum	15	Not Detected	ddPCR	Not Detected	Yes
188	87	Female	3	pT3	Adenocarcinoma	Right Colon	55	Not Detected	ddPCR	Detected	Yes
189	70	Female	1	pT2	Adenocarcinoma	Left Colon	50	Not Detected	ddPCR	Not Detected	No
190	52	Female	3	pT3	Adenocarcinoma	Rectum	53	Not Detected	ddPCR	Not Detected	Yes
191	46	Male	3	pT3	Adenocarcinoma	Left Colon	46	Not Detected	ddPCR	Detected	No
192	81	Male	2	pT3	Adenocarcinoma	Left Colon	110	Detected	ddPCR	Detected	No
193	76	Female	1	pT2	Adenocarcinoma	Left Colon	40	Not Detected	ddPCR	Not Detected	Yes
194	62	Male	2	pT3	Adenocarcinoma	Left Colon	15	Detected	Targeted	Not Detected	Yes
195	78	Female	3	pT3	Adenocarcinoma	Left Colon	30	Not Detected	ddPCR	Detected	Yes
196	56	Male	2	pT3	Adenocarcinoma	Right Colon	30	Not Detected	ddPCR	Not Detected	Yes
197	79	Female	2	pT3	Adenocarcinoma	Right Colon	100		ddPCR	Detected	Yes
198	83	Male	3	pT3	Adenocarcinoma	Right Colon	26	Not Detected	ddPCR	Not Detected	No
199	66	Male	2	pT3	Adenocarcinoma	Rectum	45	Not Detected	Targeted	Detected	No
200	77	Female	2	pT3	Adenocarcinoma	Rectum	70	Detected	ddPCR	Detected	Yes
201	83	Female	2	pT3	Adenocarcinoma	Right Colon	30	Not Detected	ddPCR	Detected	No
202	78	Female	3	pT3	Adenocarcinoma	Right Colon	34	Not Detected	ddPCR	Detected	No
203	66	Male	1	pT2	Adenocarcinoma	Left Colon	13	Not Detected	Targeted	Detected	Yes
204	62	Female	3	pT3	Adenocarcinoma	Left Colon	70	Not Detected	ddPCR	Detected	No
205	60	Female	2	pT3	Adenocarcinoma	Left Colon	18	Not Detected	ddPCR	Not Detected	Yes
206	77	Male	3	pT3	Mucinous Adenocarcinoma	Left Colon	42	Not Detected	Targeted	Detected	Yes
207	73	Female	3	pT3	Adenocarcinoma	Left Colon	30	Detected	Targeted	Detected	Yes
208	65	Male	1	pT2	Adenocarcinoma	Rectum	45	Not Detected	ddPCR	Detected	No
209	62	Female	2	pT3	Mucinous Adenocarcinoma	Right Colon	35	Not Detected	ddPCR	Not Detected	No
210	78	Male	3	pT3	Adenocarcinoma	Left Colon	36	Detected	ddPCR	Detected	No
211	83	Male	2	pT3	Adenocarcinoma	Rectum	70	Not Detected	Targeted	Not Detected	No
212	65	Female	2	pT3	Adenocarcinoma	Rectum	48	Detected	Targeted	Detected	Yes
213	78	Female	2	pT3	Adenocarcinoma	Rectum	34	Not Detected	ddPCR	Detected	No
214	82	Male	2	pT3	Adenocarcinoma	Left Colon	34	Not Detected	ddPCR	Not Detected	Yes
215	76	Female	1	pT2	Adenocarcinoma	Right Colon	35	Not Detected	ddPCR	Detected	No
216	64	Male	3	pT3	Adenocarcinoma	Right Colon	35	Not Detected	ddPCR	Detected	Yes
217	75	Male	1	pT2	Adenocarcinoma	Left Colon	70	Detected	ddPCR	Detected	Yes
218	78	Male	2	pT3	Adenocarcinoma	Transverse	15	Not Detected	ddPCR	Not Detected	No
219	45	Female	3	pT2	Adenocarcinoma	Rectum	34	Not Detected	Targeted	Detected	Yes
220	72	Female	2	pT3	Mucinous Adenocarcinoma	Rectum	35	Not Detected	Targeted	Not Detected	Yes
221	67	Male	2	pT3	Mucinous Adenocarcinoma	Right Colon	40	Not Detected	ddPCR	Not Detected	No
222	64	Male	3	pT4	Adenocarcinoma	Left Colon	40	Detected	ddPCR	Not Detected	No
223	81	Female	2	pT3	Adenocarcinoma	Right Colon	110	Not Detected	ddPCR	Not Detected	No
224	72	Female	1	pT2	Adenocarcinoma	Rectum	23	Not Detected	Targeted	Not Detected	Yes
225	61	Male	3	pT3	Adenocarcinoma	Left Colon	30	Detected	ddPCR	Detected	No
226	58	Female	3	pT3	Adenocarcinoma	Left Colon	40	Detected	ddPCR	Detected	Yes
227	78	Male	1	pT2	Adenocarcinoma	Rectum	26	Not Detected	ddPCR	Not Detected	Yes
228	58	Male	1	pT2	Adenocarcinoma	Rectum	22	Detected	ddPCR	Detected	Yes
229	64	Female	3	pT3	Adenocarcinoma	Left Colon	35	Detected	ddPCR	Detected	Yes
230	64	Male	3	pT3	Adenocarcinoma	Left Colon	60	Detected	ddPCR	Not Detected	Yes
231	57	Female	3	pT4	Adenocarcinoma	Left Colon	38	Not Detected	ddPCR	Detected	Yes
232	75	Male	2	pT3	Adenocarcinoma	Right Colon	17	Detected	Targeted	Detected	No
233	88	Male	3	pT3	Adenocarcinoma	Left Colon	55	Detected	ddPCR	Detected	No
234	73	Male	2	pT3	Adenocarcinoma	Left Colon	31	Detected	ddPCR	Detected	No
235	82	Male	1	pT2	Adenocarcinoma	Right Colon	25	Not Detected	ddPCR	Not Detected	No
236	82	Male	1	pT2	Adenocarcinoma	Right Colon	15	Not Detected	ddPCR	Detected	Yes
237	65	Male	3	pT3	Adenocarcinoma	Right Colon	50	Not Detected	ddPCR	Not Detected	No
238	52	Female	3	pT4	Adenocarcinoma	Left Colon	47	Detected	ddPCR	Detected	Yes
239	74	Male	2	pT3	Adenocarcinoma	Rectum	30	Not Detected	ddPCR	Detected	Yes
240	78	Male	2	pT3	Adenocarcinoma	Right Colon	25	Not Detected	ddPCR	Not Detected	No
241	57	Female	2	pT3	Adenocarcinoma	Left Colon	59	Detected	Targeted	Not Detected	No
242	70	Female	1	pT1	Adenocarcinoma	Rectum	17	Detected	ddPCR	Not Detected	No
243	78	Female	3	pT3	Adenocarcinoma	Right Colon	31	Not Detected	ddPCR	Not Detected	No
244	60	Male	3	pT3	Adenocarcinoma	Right Colon	29	Not Detected	Targeted	Not Detected	Yes
245	70	Male	3	pT3	Adenocarcinoma	Right Colon	40	Detected	ddPCR	Not Detected	Yes
246	71	Female	2	pT3	Adenocarcinoma	Transverse	70	Not Detected	ddPCR	Detected	No
247	57	Male	2	pT3	Adenocarcinoma	Rectum	70	Detected	Targeted	Detected	Yes
248	67	Male	2	pT3	Adenocarcinoma	Right Colon	51	Not Detected	Targeted	Detected	Yes
249	81	Male	2	pT3	Adenocarcinoma	Left Colon	30	Not Detected	ddPCR	Detected	Yes
250	65	Male	3	pT3	Adenocarcinoma	Right Colon	30	Not Detected	ddPCR	Not Detected	No
251	79	Female	2	pT3	Adenocarcinoma	Left Colon	35	Not Detected	Targeted	Detected	Yes
252	86	Female	2	pT3	Adenocarcinoma	Right Colon	30	Not Detected	ddPCR	Not Detected	Yes
253	68	Male	2	pT3	Adenocarcinoma	Rectum	31	Not Detected	ddPCR	Not Detected	No
254	66	Male	1	pT2	Adenocarcinoma	Left Colon	30	Not Detected	ddPCR	Detected	Yes
255	68	Male	3	pT3	Adenocarcinoma	Transverse	30	Detected	ddPCR	Not Detected	No
256	71	Female	3	pT3	Adenocarcinoma	Left Colon	75	Detected	ddPCR	Detected	Yes
257	78	Female	1	pT2	Adenocarcinoma	Rectum	52	Not Detected	ddPCR	Detected	Yes
258	68	Female	2	pT3	Adenocarcinoma	Right Colon	40	Not Detected	ddPCR	Detected	Yes
259	63	Male	3	pT3	Adenocarcinoma	Right Colon	42	Not Detected	ddPCR	Detected	No
260	91	Female	2	pT3	Adenocarcinoma	Left Colon	42	Not Detected	ddPCR	Not Detected	No
261	83	Female	3	pT3	Adenocarcinoma	Left Colon	75	Detected	ddPCR	Detected	No
262	63	Male	1	pT2	Adenocarcinoma	Right Colon	22	Not Detected	ddPCR	Not Detected	Yes
263	81	Male	2	pT4	Adenocarcinoma	Right Colon	53	Not Detected	ddPCR	Detected	No
264	83	Female	3	pT3	Adenocarcinoma	Right Colon	72	Detected	ddPCR	Detected	Yes
265	64	Female	2	pT3	Adenocarcinoma	Left Colon	45	Detected	Targeted	Detected	Yes
266	67	Male	2	pT3	Adenocarcinoma	Left Colon	34	Not Detected	ddPCR	Detected	Yes
267	74	Female	3	pT4	Adenocarcinoma	Left Colon	33	Detected	ddPCR	Not Detected	Yes
268	82	Female	2	pT4	Mucinous Adenocarcinoma	Left Colon	105	Detected	ddPCR	Detected	Yes
269	74	Male	2	pT3	Adenocarcinoma	Left Colon	30	Detected	ddPCR	Not Detected	Yes
270	56	Male	2	pT3	Adenocarcinoma	Right Colon	10	Not Detected	ddPCR	Not Detected	Yes
271	58	Female	3	pT3	Adenocarcinoma	Rectum	21	Not Detected	ddPCR	Not Detected	Yes
272	73	Male	2	pT3	Adenocarcinoma	Right Colon	30	Not Detected	ddPCR	Not Detected	No
273	57	Male	3	pT3	Adenocarcinoma	Right Colon	80	Detected	ddPCR	Detected	No
274	64	Male	2	pT3	Adenocarcinoma	Rectum	66	Not Detected	ddPCR	Detected	No
275	69	Male	3	pT3	Adenocarcinoma	Left Colon	25	Detected	ddPCR	Detected	Yes
276	65	Male	2	pT3	Adenocarcinoma	Right Colon	32	Not Detected	ddPCR	Not Detected	No
277	51	Female	2	pT3	Adenocarcinoma	Rectum	155	Not Detected	Targeted	Detected	Yes
278	64	Male	1	pT1	Adenocarcinoma	Rectum	23	Not Detected	ddPCR	Not Detected	No
279	71	Male	2	pT3	Mucinous Adenocarcinoma	Rectum	50	Not Detected	Targeted	Detected	Yes
280	63	Female	2	pT3	Adenocarcinoma	Transverse	20	Not Detected	ddPCR	Not Detected	No
281	88	Female	1	pT2	Adenocarcinoma	Right Colon	23	Not Detected	ddPCR	Not Detected	No
282	84	Female	1	pT2	Adenocarcinoma	Rectum	25	Detected	Targeted	Detected	No
283	73	Male	2	pT3	Adenocarcinoma	Rectum	40	Detected	ddPCR	Detected	Yes
284	59	Male	3	pT3	Adenocarcinoma	Rectum	65	Not Detected	ddPCR	Detected	Yes
285	63	Male	2	pT3	Adenocarcinoma	Right Colon	50	Detected	Targeted	Not Detected	Yes
286	61	Female	3	pT3	Adenocarcinoma	Right Colon	25	Not Detected	ddPCR	Detected	No
287	67	Female	2	pT3	Adenocarcinoma	Left Colon	32	Not Detected	ddPCR	Detected	Yes
288	64	Female	3	pT2	Adenocarcinoma	Right Colon	25	Not Detected	ddPCR	Not Detected	Yes
289	64	Male	2	pT3	Adenocarcinoma	Rectum	56	Not Detected	ddPCR	Detected	No
290	84	Male	2	pT3	Adenocarcinoma	Left Colon	36	Detected	Targeted	Detected	Yes
291	68	Female	2	pT3	Adenocarcinoma	Transverse	19	Not Detected	ddPCR	Detected	No
292	69	Male	3	pT3	Adenocarcinoma	Rectum	35	Detected	Targeted	Not Detected	Yes
293	72	Male	3	pT3	Adenocarcinoma	Right Colon	55	Detected	ddPCR	Detected	No
294	83	Female	2	pT3	Adenocarcinoma	Right Colon	30	Not Detected	ddPCR	Not Detected	No
295	71	Female	1	pT2	Adenocarcinoma	Rectum	31	Not Detected	Targeted	Detected	Yes
296	68	Female	1	pT2	Adenocarcinoma	Right Colon	14	Detected	Targeted	Not Detected	Yes
297	77	Female	3	pT3	Adenocarcinoma	Rectum	40	Detected	Targeted	Detected	No
298	68	Male	3	pT3	Adenocarcinoma	Rectum	37	Not Detected	ddPCR	Detected	No
299	83	Male	2	pT3	Adenocarcinoma	Right Colon	50	Detected	ddPCR	Detected	Yes
300	72	Male	2	pT3	Adenocarcinoma	Left Colon	55	Not Detected	ddPCR	Detected	No
301	84	Male	2	pT3	Adenocarcinoma	Rectum	40	Detected	ddPCR	Detected	Yes
302	79	Male	3	pT3	Adenocarcinoma	Right Colon	90	Detected	ddPCR	Detected	Yes
303	58	Female	2	pT3	Mucinous Adenocarcinoma	Right Colon	30	Not Detected	ddPCR	Not Detected	No
304	77	Female	3	pT3	Adenocarcinoma	Right Colon	7	Detected	Targeted	Detected	No
305	57	Female	3	pT4	Adenocarcinoma	Left Colon	50	Not Detected	ddPCR	Detected	Yes
306	57	Female	3	pT3	Adenocarcinoma	Left Colon	32	Not Detected	ddPCR	Not Detected	Yes
307	74	Female	1	pT2	Adenocarcinoma	Transverse	25	Not Detected	ddPCR	Detected	Yes
308	77	Male	2	pT3	Adenocarcinoma	Left Colon	110	Not Detected	ddPCR	Detected	Yes
309	77	Female	2	pT3	Adenocarcinoma	Left Colon	53	Not Detected	ddPCR	Not Detected	Yes
310	70	Female	2	pT3	Adenocarcinoma	Right Colon	65	Not Detected	ddPCR	Not Detected	No
311	71	Male	3	pT3	Adenocarcinoma	Rectum	37	Not Detected	ddPCR	Detected	No
312	71	Male	2	pT3	Adenocarcinoma	Right Colon	40	Not Detected	ddPCR	Not Detected	No
313	78	Male	2	pT3	Adenocarcinoma	Left Colon	75	Not Detected	Targeted	Detected	Yes
314	60	Female	2	pT3	Adenocarcinoma	Right Colon	70	Not Detected	ddPCR	Detected	Yes
315	70	Female	2	pT3	Adenocarcinoma	Left Colon	42	Not Detected	ddPCR	Detected	Yes
316	69	Male	2	pT3	Adenocarcinoma	Rectum	35	Detected	ddPCR	Not Detected	Yes
317	70	Female	2	pT3	Adenocarcinoma	Left Colon	30	Not Detected	ddPCR	Not Detected	Yes
318	70	Female	3	pT2	Adenocarcinoma	Right Colon	40	Not Detected	ddPCR	Not Detected	No
319	53	Male	2	pT3	Adenocarcinoma	Left Colon	68	Not Detected	ddPCR	Detected	No
320	62	Male	1	pT2	Adenocarcinoma	Rectum	22	Not Detected	ddPCR	Detected	Yes
321	77	Male	1	pT1	Adenocarcinoma	Left Colon	20	Not Detected	Targeted	Not Detected	No
322	75	Female	2	pT3	Adenocarcinoma	Right Colon	37	Not Detected	ddPCR	Not Detected	Yes
323	67	Female	3	pT3	Adenocarcinoma	Left Colon	20	Not Detected	Targeted	Not Detected	Yes
324	85	Male	1	pT2	Adenocarcinoma	Rectum	20	Not Detected	ddPCR	Not Detected	No
325	80	Male	2	pT3	Adenocarcinoma	Right Colon	60	Not Detected	ddPCR	Detected	Yes
326	80	Female	2	pT3	Adenocarcinoma	Rectum	47	Not Detected	ddPCR	Detected	Yes
327	73	Female	3	pT3	Adenocarcinoma	Right Colon	48	Detected	ddPCR	Detected	No
328	57	Female	2	pT3	Adenocarcinoma	Left Colon	90	Not Detected	ddPCR	Detected	No
329	57	Female	2	pT3	Adenocarcinoma	Rectum	78	Not Detected	ddPCR	Detected	No
330	66	Female	2	pT3	Adenocarcinoma	Right Colon	50	Not Detected	ddPCR	Detected	No
331	66	Female	2	pT3	Adenocarcinoma	Right Colon	48	Not Detected	Targeted	Not Detected	No
332	71	Male	3	pT3	Adenocarcinoma	Left Colon	110	Detected	ddPCR	Detected	No
333	50	Female	3	pT3	Adenocarcinoma	Left Colon	40	Detected	ddPCR	Detected	Yes
334	67	Female	3	pT3	Adenocarcinoma	Right Colon	40	Not Detected	ddPCR	Not Detected	Yes
335	83	Female	3	pT3	Adenocarcinoma	Right Colon	40	Not Detected	ddPCR	Detected	No
336	66	Male	2	pT3	Adenocarcinoma	Rectum	40		Targeted	Detected	Yes
337	78	Female	1	pT2	Adenocarcinoma	Transverse	11	Not Detected	Targeted	Not Detected	No
338	74	Female	3	pT2	Adenocarcinoma	Rectum	87	Not Detected	ddPCR	Detected	No
339	57	Male	3	pT3	Adenocarcinoma	Rectum	38	Not Detected	ddPCR	Not Detected	Yes
340	47	Female	3	pT2	Adenocarcinoma	Rectum	25	Detected	ddPCR	Detected	No
341	82	Male	2	pT3	Adenocarcinoma	Right Colon	40	Not Detected	ddPCR	Detected	No
342	49	Male	2	pT3	Mucinous Adenocarcinoma	Right Colon	60	Not Detected	ddPCR	Detected	No
343	69	Male	2	pT3	Adenocarcinoma	Right Colon	22	Not Detected	Targeted	Not Detected	Yes
344	72	Female	3	pT4	Adenocarcinoma	Right Colon	70	Detected	ddPCR	Detected	Yes
345	55	Female	2	pT3	Adenocarcinoma	Rectum	30	Detected	Targeted	Not Detected	No
346	79	Female	1	pT2	Adenocarcinoma	Right Colon	35	Not Detected	ddPCR	Detected	No
347	58	Male	2	pT3	Adenocarcinoma	Left Colon	29	Not Detected	ddPCR	Not Detected	No
348	50	Male	3	pT4	Adenocarcinoma	Left Colon	70	Not Detected	ddPCR	Detected	Yes
349	64	Male	1	pT2	Adenocarcinoma	Left Colon	20	Not Detected	ddPCR	Not Detected	No
350	29	Male	3	pT3	Adenocarcinoma	Left Colon	23	Not Detected	Targeted	Detected	Yes
351	69	Male	1	pT1	Adenocarcinoma	Left Colon	15	Not Detected	Targeted	Detected	No
352	77	Male	3	pT3	Adenocarcinoma	Right Colon	90	Not Detected	ddPCR	Detected	Yes
353	78	Male	1	pT2	Adenocarcinoma	Rectum	30	Not Detected	Targeted	Detected	Yes
354	59	Female	2	pT3	Adenocarcinoma	Left Colon	65	Not Detected	Targeted	Detected	Yes
355	61	Female	2	pT3	Adenocarcinoma	Right Colon	40	Not Detected	Targeted	Detected	No
356	57	Female	1	pT1	Adenocarcinoma	Right Colon	5	Not Detected	Targeted	Not Detected	No
357	83	Female	3	pT4	Adenocarcinoma	Right Colon	51	Detected	ddPCR	Detected	No
358	82	Female	2	pT4	Adenocarcinoma	Right Colon	75	Not Detected	ddPCR	Detected	No
359	83	Female	3	pT2	Adenocarcinoma	Rectum	44	Detected	ddPCR	Detected	No
360	82	Male	1	pT2	Adenocarcinoma	Right Colon	48	Not Detected	ddPCR	Detected	Yes
361	81	Male	3	pT4	Adenocarcinoma	Right Colon	64	Not Detected	ddPCR	Detected	Yes
362	63	Female	3	pT3	Adenocarcinoma	Right Colon	53	Not Detected	ddPCR	Detected	No
363	71	Male	3	pT3	Adenocarcinoma	Right Colon	52	Not Detected	Targeted	Detected	Yes
364	83	Female	2	pT3	Adenocarcinoma	Right Colon	60	Detected	ddPCR	Detected	No
365	82	Female	2	pT3	Adenocarcinoma	Transverse	47	Not Detected	ddPCR	Detected	No
366	78	Female	2	pT3	Adenocarcinoma	Right Colon	26	Not Detected	Targeted	Detected	No
367	72	Male	3	pT3	Adenocarcinoma	Rectum	45	Not Detected	ddPCR	Detected	Yes
368	57	Female	3	pT2	Adenocarcinoma	Rectum	27	Not Detected	ddPCR	Detected	Yes
369	65	Female	2	pT3	Mucinous Adenocarcinoma	Right Colon	52	Not Detected	ddPCR	Detected	No
370	84	Female	2	pT3	Adenocarcinoma	Right Colon	60	Not Detected	ddPCR	Not Detected	No
371	73	Female	2	pT3	Adenocarcinoma	Left Colon	15	Not Detected	ddPCR	Detected	Yes
372	66	Male	3	pT3	Adenocarcinoma	Left Colon	40	Detected	ddPCR	Detected	Yes
373	55	Male	3	pT4	Adenocarcinoma	Left Colon	30	Detected	ddPCR	Detected	Yes
374	83	Female	2	pT3	Adenocarcinoma	Transverse	40	Not Detected	ddPCR	Not Detected	No
375	83	Male	1	pT2	Adenocarcinoma	Left Colon	22	Not Detected	Targeted	Detected	Yes
376	64	Female	2	pT3	Adenocarcinoma	Rectum	52	Not Detected	ddPCR	Not Detected	Yes
377	81	Female	3	pT4	Adenocarcinoma	Right Colon	35	Detected	Targeted	Detected	No
378	37	Male	2	pT3	Adenocarcinoma	Transverse	57	Detected	ddPCR	Not Detected	Yes
379	72	Male	3	pT3	Adenocarcinoma	Right Colon	90	Not Detected	ddPCR	Detected	No
380	44	Female	3	pT3	Adenocarcinoma	Rectum	47	Detected	ddPCR	Detected	No
381	89	Male	2	pT3	Adenocarcinoma	Right Colon	33	Not Detected	ddPCR	Not Detected	No
382	75	Male	3	pT3	Adenocarcinoma	Rectum	35	Detected	Targeted	Detected	No
383	89	Female	2	pT3	Mucinous Adenocarcinoma	Transverse	43	Not Detected	ddPCR	Detected	Yes
384	56	Female	2	pT3	Adenocarcinoma	Right Colon	55		ddPCR	Detected	No
385	68	Female	2	pT3	Adenocarcinoma	Right Colon	41	Not Detected	Targeted	Not Detected	No
386	71	Male	2	pT3	Adenocarcinoma	Left Colon	48	Not Detected	Targeted	Detected	Yes
387	52	Male	1	pT2	Adenocarcinoma	Right Colon	20	Not Detected	ddPCR	Not Detected	No
388	64	Male	2	pT3	Adenocarcinoma	Right Colon	50		ddPCR	Detected	No
389	74	Female	3	pT3	Adenocarcinoma	Left Colon	30	Detected	ddPCR	Detected	Yes
390	65	Male	2	pT3	Adenocarcinoma	Left Colon	40	Not Detected	ddPCR	Detected	No
391	70	Male	3	pT3	Adenocarcinoma	Left Colon	50	Detected	ddPCR	Detected	Yes
392	70	Male	2	pT3	Adenocarcinoma	Rectum	55	Not Detected	ddPCR	Detected	No
393	69	Male	2	pT3	Adenocarcinoma	Rectum	48	Not Detected	ddPCR	Detected	Yes
394	91	Female	1	pT2	Medullary Carcinoma	Right Colon	25	Not Detected	ddPCR	Not Detected	No
395	69	Male	3	pT2	Adenocarcinoma	Rectum	22	Not Detected	ddPCR	Detected	No
396	78	Male	1	pT2	Adenocarcinoma	Right Colon	20	Not Detected	ddPCR	Not Detected	Yes
397	60	Male	3	pT3	Adenocarcinoma	Left Colon	34	Not Detected	Targeted	Detected	No
398	67	Male	1	pT2	Adenocarcinoma	Right Colon	48	Detected	ddPCR	Detected	No
399	83	Female	2	pT3	Adenocarcinoma	Left Colon	42	Detected	ddPCR	Detected	No
400	56	Female	3	pT3	Adenocarcinoma	Left Colon	25	Detected	ddPCR	Not Detected	Yes
401	71	Male	2	pT3	Adenocarcinoma	Right Colon	36	Detected	ddPCR	Not Detected	Yes
402	60	Male	1	pT2	Adenocarcinoma	Rectum	17	Not Detected	ddPCR	Detected	Yes
403	72	Male	3	pT3	Adenocarcinoma	Rectum	75	Detected	ddPCR	Detected	No
404	74	Female	2	pT4	Adenocarcinoma	Transverse	25	Not Detected	Targeted	Not Detected	No
405	63	Male	1	pT2	Adenocarcinoma	Left Colon	12	Not Detected	ddPCR	Not Detected	Yes
406	67	Female	2	pT3	Adenocarcinoma	Left Colon	35	Not Detected	ddPCR	Detected	No
407	66	Male	2	pT3	Adenocarcinoma	Right Colon	75	Not Detected	ddPCR	Detected	No
408	85	Female	2	pT3	Adenocarcinoma	Right Colon	45	Not Detected	ddPCR	Detected	Yes
409	82	Male	2	pT3	Adenocarcinoma	Left Colon	80	Not Detected	ddPCR	Detected	No
410	65	Male	2	pT3	Adenocarcinoma	Right Colon	45	Not Detected	ddPCR	Not Detected	No
411	87	Female	2	pT3	Adenocarcinoma	Left Colon	45	Not Detected	Targeted	Detected	Yes
412	64	Female	3	pT4	Adenocarcinoma	Left Colon	50	Not Detected	ddPCR	Detected	Yes
413	58	Female	2	pT3	Adenocarcinoma	Right Colon	130	Not Detected	ddPCR	Detected	Yes
414	73	Female	1	pT2	Adenocarcinoma	Rectum	55	Not Detected	Targeted	Detected	No
415	73	Female	2	pT3	Adenocarcinoma	Right Colon	60	Not Detected	ddPCR	Detected	No
416	65	Female	1	pT2	Mucinous Adenocarcinoma	Transverse	24	Not Detected	Targeted	Not Detected	No
417	60	Male	1	pT2	Adenocarcinoma	Left Colon	35	Not Detected	ddPCR	Not Detected	No
418	70	Male	2	pT3	Adenocarcinoma	Right Colon	30	Not Detected	ddPCR	Not Detected	Yes
419	78	Female	2	pT4	Adenocarcinoma	Right Colon	40	Not Detected	ddPCR	Detected	Yes
420	65	Female	2	pT3	Adenocarcinoma	Left Colon	80	Not Detected	ddPCR	Detected	No
421	67	Male	2	pT3	Adenocarcinoma	Right Colon	65	Not Detected	ddPCR	Detected	No
422	62	Female	1	pT1	Mucinous Adenocarcinoma	Left Colon	5	Not Detected	Targeted	Not Detected	Yes
423	55	Male	3	pT3	Adenocarcinoma	Left Colon	30	Detected	ddPCR	Detected	No
424	76	Male	3	pT3	Adenocarcinoma	Right Colon	50	Detected	ddPCR	Detected	Yes
425	59	Male	3	pT3	Adenocarcinoma	Left Colon	35	Detected	Targeted	Not Detected	Yes
426	80	Male	1	pT2	Adenocarcinoma	Left Colon	50	Not Detected	ddPCR	Detected	No
427	76	Male	2	pT3	Adenocarcinoma	Rectum	38	Not Detected	ddPCR	Detected	Yes
428	64	Male	1	pT2	Adenocarcinoma	Rectum	50	Not Detected	ddPCR	Not Detected	Yes
429	54	Male	2	pT3	Adenocarcinoma	Rectum	70	Not Detected	ddPCR	Detected	No
430	68	Male	3	pT3	Adenocarcinoma	Right Colon	62	Detected	ddPCR	Detected	Yes
431	70	Male	2	pT3	Adenocarcinoma	Left Colon	54	Not Detected	ddPCR	Not Detected	Yes
432	47	Female	1	pT1	Adenocarcinoma	Rectum			ddPCR	Not Detected	Yes
433	45	Male	1	pT2	Mucinous Adenocarcinoma	Left Colon	13	Not Detected	ddPCR	Not Detected	Yes
434	81	Female	2	pT4	Adenocarcinoma	Left Colon	30	Not Detected	ddPCR	Not Detected	No
435	67	Male	1	pT1	Adenocarcinoma	Rectum	35	Not Detected	ddPCR	Not Detected	No
436	63	Female	1	pT2	Adenocarcinoma	Right Colon	27	Not Detected	Targeted	Detected	No
437	63	Male	2	pT3	Adenocarcinoma	Rectum	50	Not Detected	ddPCR	Detected	Yes
438	68	Female	2	pT3	Adenocarcinoma	Right Colon	35	Not Detected	Targeted	Not Detected	Yes
439	86	Male	2	pT3	Adenocarcinoma	Transverse	41	Not Detected	ddPCR	Detected	Yes
440	72	Male	3	pT4	Adenocarcinoma	Right Colon	55	Detected	ddPCR	Not Detected	Yes
441	72	Male	2	pT3	Mucinous Adenocarcinoma	Rectum	38	Not Detected	ddPCR	Not Detected	No
442	74	Female	1	pT1	Adenocarcinoma	Right Colon	20	Not Detected	ddPCR	Not Detected	Yes
443	77	Male	2	pT3	Adenocarcinoma	Left Colon	50	Not Detected	Targeted	Detected	Yes
444	64	Female	2	pT3	Adenocarcinoma	Transverse	75	Not Detected	Targeted	Not Detected	No
445	62	Female	2	pT3	Adenocarcinoma	Left Colon	30	Detected	ddPCR	Detected	No
446	69	Male	3	pT3	Adenocarcinoma	Right Colon	111	Detected	ddPCR	Detected	Yes
447	63	Male	2	pT3	Adenocarcinoma	Right Colon	42	Not Detected	Targeted	Not Detected	No
448	74	Male	3	pT4	Adenocarcinoma	Left Colon	50	Detected	ddPCR	Detected	Yes
449	69	Female	2	pT3	Adenocarcinoma	Left Colon	74	Not Detected	ddPCR	Detected	No
450	77	Female	2	pT3	Adenocarcinoma	Right Colon	40	Not Detected	ddPCR	Detected	Yes
451	77	Male	2	pT3	Adenocarcinoma	Left Colon	50	Not Detected	ddPCR	Detected	Yes
452	61	Female	1	pT2	Adenocarcinoma	Rectum	38	Not Detected	ddPCR	Not Detected	No
453	59	Male	2	pT3	Adenocarcinoma	Right Colon	19	Detected	ddPCR	Not Detected	No
454	81	Male	1	pT2	Adenocarcinoma	Right Colon	32	Not Detected	ddPCR	Not Detected	Yes
455	74	Female	1	pT1	Adenocarcinoma	Right Colon	7	Not Detected	ddPCR	Not Detected	Yes
456	86	Female	2	pT3	Adenocarcinoma	Right Colon	29	Not Detected	Targeted	Detected	Yes
457	60	Male	1	pT2	Adenocarcinoma	Left Colon	20	Not Detected	Targeted	Not Detected	No
458	75	Male	2	pT3	Adenocarcinoma	Left Colon	46	Not Detected	ddPCR	Detected	Yes
459	74	Female	2	pT3	Adenocarcinoma	Right Colon	95	Detected	ddPCR	Detected	No
460	74	Male	1	pT2	Adenocarcinoma	Left Colon	12	Not Detected	Targeted	Not Detected	No
461	84	Male	3	pT3	Adenocarcinoma	Left Colon	45	Detected	ddPCR	Detected	Yes
462	78	Male	2	pT3	Adenocarcinoma	Rectum	49		Targeted	Detected	Yes
463	44	Female	3	pT3	Adenocarcinoma	Rectum	37	Detected	Targeted	Not Detected	Yes
464	80	Female	2	pT3	Adenocarcinoma	Right Colon	50	Detected	ddPCR	Detected	Yes
465	61	Male	3	pT3	Adenocarcinoma	Right Colon	40	Not Detected	ddPCR	Not Detected	Yes
466	65	Female	2	pT3	Adenocarcinoma	Rectum	26	Detected	Targeted	Detected	No
467	73	Female	3	pT4	Adenocarcinoma	Right Colon	100	Not Detected	ddPCR	Detected	Yes
468	71	Female	2	pT3	Adenocarcinoma	Right Colon	40	Not Detected	Targeted	Detected	Yes
469	72	Male	1	pT2	Adenocarcinoma	Rectum	12	Not Detected	ddPCR	Not Detected	No
470	45	Male	3	pT3	Adenocarcinoma	Right Colon	120	Detected	ddPCR	Detected	No
471	73	Male	3	pT2	Adenocarcinoma	Rectum	40	Not Detected	ddPCR	Detected	No
472	58	Male	3	pT3	Adenocarcinoma	Rectum	70	Detected	Targeted	Detected	Yes
473	66	Male	1	pT1	Adenocarcinoma	Rectum			ddPCR	Not Detected	Yes
474	76	Female	2	pT3	Adenocarcinoma	Transverse	90	Not Detected	Targeted	Detected	Yes
475	84	Male	1	pT2	Adenocarcinoma	Right Colon	38	Not Detected	ddPCR	Not Detected	No
476	63	Male	2	pT3	Adenocarcinoma	Right Colon	85	Not Detected	ddPCR	Detected	No
477	56	Female	2	pT3	Adenocarcinoma	Left Colon	30	Not Detected	Targeted	Detected	No
478	70	Female	2	pT3	Adenocarcinoma	Left Colon	30	Detected	Targeted	Detected	Yes
479	73	Male	2	pT3	Adenocarcinoma	Rectum	60	Not Detected	Targeted	Detected	Yes
480	86	Female	2	pT3	Adenocarcinoma	Right Colon	40	Detected	ddPCR	Detected	No
481	60	Female	1	pT2	Adenocarcinoma	Right Colon	10	Not Detected	ddPCR	Not Detected	No
482	75	Male	3	pT3	Adenocarcinoma	Left Colon	73	Not Detected	ddPCR	Detected	Yes
483	84	Female	3	pT3	Adenocarcinoma	Right Colon	56	Not Detected	ddPCR	Not Detected	Yes
484	89	Male	2	pT3	Adenocarcinoma	Transverse	28	Detected	ddPCR	Not Detected	Yes
485	68	Male	3	pT3	Adenocarcinoma	Left Colon	55	Not Detected	ddPCR	Detected	No
486	67	Male	2	pT3	Adenocarcinoma	Left Colon	28	Not Detected	ddPCR	Not Detected	Yes
487	73	Male	3	pT4	Adenocarcinoma	Rectum	42	Detected	ddPCR	Not Detected	Yes
488	70	Male	2	pT3	Adenocarcinoma	Rectum	47	Detected	ddPCR	Detected	No
489	76	Female	1	pT1	Adenocarcinoma	Left Colon	95	Not Detected	ddPCR	Detected	No
490	74	Female	1	pT2	Medullary Carcinoma	Right Colon	27	Not Detected	ddPCR	Detected	Yes
491	69	Male	3	pT4	Adenocarcinoma	Rectum	53	Detected	ddPCR	Detected	Yes
492	81	Male	3	pT3	Adenocarcinoma	Right Colon	40	Not Detected	ddPCR	Detected	No
493	82	Male	2	pT3	Adenocarcinoma	Transverse	78	Detected	Targeted	Detected	No
494	76	Female	3	pT3	Adenocarcinoma	Right Colon	60	Detected	ddPCR	Detected	Yes
495	73	Male	3	pT3	Mucinous Adenocarcinoma	Right Colon	40	Not Detected	ddPCR	Detected	Yes
496	81	Female	3	pT3	Adenocarcinoma	Left Colon	30	Detected	ddPCR	Detected	Yes
497	59	Male	3	pT2	Adenocarcinoma	Rectum	24	Detected	ddPCR	Not Detected	No
498	76	Female	2	pT3	Adenocarcinoma	Right Colon	55	Detected	ddPCR	Detected	No
499	73	Male	2	pT3	Adenocarcinoma	Right Colon	36	Not Detected	ddPCR	Detected	No
500	70	Male	3	pT4	Adenocarcinoma	Left Colon	47	Detected	ddPCR	Detected	No
501	81	Female	3	pT3	Mucinous Adenocarcinoma	Rectum	56	Detected	ddPCR	Detected	Yes
502	78	Female	3	pT2	Mucinous Adenocarcinoma	Right Colon	32	Not Detected	ddPCR	Detected	No
503	83	Male	2	pT3	Mucinous Adenocarcinoma	Left Colon	55	Not Detected	Targeted	Detected	Yes
504	87	Male	1	pT2	Adenocarcinoma	Left Colon	48	Not Detected	ddPCR	Not Detected	Yes
505	60	Male	3	pT2	Adenocarcinoma	Rectum	25	Detected	ddPCR	Detected	Yes
506	78	Male	2	pT3	Adenocarcinoma	Left Colon	60	Detected	ddPCR	Detected	No
507	81	Male	1	pT2	Adenocarcinoma	Left Colon	35	Not Detected	ddPCR	Detected	Yes
508	76	Female	2	pT4	Mucinous Adenocarcinoma	Left Colon	70	Not Detected	ddPCR	Not Detected	No
509	77	Male	3	pT4	Adenocarcinoma	Right Colon	25	Detected	ddPCR	Not Detected	Yes
510	76	Female	3	pT3	Adenocarcinoma	Right Colon	45	Not Detected	Targeted	Not Detected	No
511	69	Female	2	pT3	Adenocarcinoma	Right Colon	45	Detected	ddPCR	Not Detected	No
512	61	Female	2	pT3	Adenocarcinoma	Right Colon	27	Detected	ddPCR	Detected	Yes
513	76	Female	2	pT3	Adenocarcinoma	Left Colon	43	Not Detected	ddPCR	Detected	No
514	64	Male	2	pT3	Adenocarcinoma	Right Colon	49	Detected	ddPCR	Not Detected	Yes
515	68	Female	2	pT3	Adenocarcinoma	Left Colon	38	Not Detected	ddPCR	Not Detected	No
516	66	Male	3	pT1	Adenocarcinoma	Rectum	31	Not Detected	ddPCR	Not Detected	Yes
517	75	Male	2	pT3	Adenocarcinoma	Right Colon	25	Not Detected	ddPCR	Not Detected	No
518	71	Male	1	pT2	Adenocarcinoma	Right Colon	26	Not Detected	ddPCR	Detected	Yes
519	68	Male	2	pT3	Adenocarcinoma	Left Colon	58	Not Detected	ddPCR	Detected	Yes
520	73	Male	1	pT2	Adenocarcinoma	Right Colon	30	Not Detected	Targeted	Detected	Yes
521	61	Male	2	pT3	Adenocarcinoma	Rectum	51	Not Detected	Targeted	Detected	Yes
522	83	Female	1	pT2	Adenocarcinoma	Right Colon	35	Not Detected	ddPCR	Detected	No
523	80	Female	3	pT3	Adenocarcinoma	Left Colon	32	Not Detected	ddPCR	Detected	Yes
524	40	Male	3	pT4	Adenocarcinoma	Transverse	40	Detected	ddPCR	Detected	No
525	69	Female	1	pT2	Adenocarcinoma	Right Colon	16	Detected	ddPCR	Not Detected	Yes
526	85	Male	2	pT3	Adenocarcinoma	Transverse	60	Detected	ddPCR	Detected	No
527	74	Male	3	pT3	Adenocarcinoma	Rectum	20	Not Detected	Targeted	Not Detected	Yes
528	84	Male	2	pT3	Adenocarcinoma	Left Colon	55	Detected	ddPCR	Detected	Yes
529	53	Male	2	pT3	Mucinous Adenocarcinoma	Transverse	25	Not Detected	ddPCR	Not Detected	Yes
530	77	Female	2	pT4	Adenocarcinoma	Right Colon	70	Not Detected	ddPCR	Detected	Yes
531	70	Male	1	pT2	Adenocarcinoma	Left Colon	30	Detected	ddPCR	Not Detected	Yes
532	59	Female	3	pT4	Adenocarcinoma	Left Colon	80	Detected	ddPCR	Detected	No
533	84	Male	1	pT1	Adenocarcinoma	Left Colon	20	Not Detected	ddPCR	Detected	Yes
534	80	Female	1	pT2	Adenocarcinoma	Right Colon	16	Not Detected	Targeted	Not Detected	Yes
535	66	Male	2	pT3	Adenocarcinoma	Rectum	50	Not Detected	ddPCR	Detected	No
536	73	Female	1	pT1	Adenocarcinoma	Right Colon	20	Not Detected	ddPCR	Not Detected	No
537	79	Female	2	pT3	Adenocarcinoma	Right Colon	40	Not Detected	ddPCR	Not Detected	No
538	75	Female	2	pT3	Adenocarcinoma	Left Colon	13	Detected	Targeted	Not Detected	Yes
539	69	Female	3	pT4	Adenocarcinoma	Right Colon	60	Detected	ddPCR	Detected	No
540	56	Male	2	pT3	Adenocarcinoma	Left Colon	67	Not Detected	ddPCR	Not Detected	No
541	74	Male	2	pT3	Adenocarcinoma	Right Colon	70	Not Detected	ddPCR	Detected	Yes
542	79	Male	1	pT2	Adenocarcinoma	Rectum	45	Detected	ddPCR	Detected	Yes
543	88	Female	1	pT2	Adenocarcinoma	Right Colon	42	Not Detected	ddPCR	Not Detected	No
544	79	Female	3	pT4	Adenocarcinoma	Right Colon	100		ddPCR	Detected	Yes
545	81	Female	2	pT3	Adenocarcinoma	Right Colon	63	Not Detected	ddPCR	Detected	No
546	75	Female	2	pT3	Adenocarcinoma	Transverse	55	Not Detected	ddPCR	Not Detected	No
547	89	Female	2	pT3	Adenocarcinoma	Right Colon	60	Not Detected	ddPCR	Not Detected	No
548	72	Female	2	pT4	Adenocarcinoma	Transverse	125	Not Detected	Targeted	Detected	No
549	69	Male	2	pT3	Adenocarcinoma	Rectum	15	Detected	ddPCR	Detected	Yes
550	45	Female	3	pT3	Adenocarcinoma	Rectum	45	Detected	Targeted	Detected	No
551	82	Female	2	pT3	Adenocarcinoma	Right Colon	85	Not Detected	ddPCR	Detected	No
552	80	Female	2	pT3	Adenocarcinoma	Left Colon	80	Not Detected	ddPCR	Detected	No
553	59	Female	2	pT3	Adenocarcinoma	Left Colon	58	Not Detected	ddPCR	Detected	No
554	73	Male	3	pT2	Adenocarcinoma	Left Colon	12	Detected	ddPCR	Not Detected	No
555	59	Female	2	pT3	Adenocarcinoma	Left Colon	20	Not Detected	ddPCR	Detected	No
556	60	Male	2	pT3	Adenocarcinoma	Left Colon	70	Not Detected	ddPCR	Detected	Yes
557	62	Male	2	pT3	Adenocarcinoma	Right Colon	95	Detected	ddPCR	Detected	No
558	71	Male	1	pT2	Adenocarcinoma	Rectum	29	Not Detected	ddPCR	Detected	Yes
559	76	Female	1	pT2	Adenocarcinoma	Left Colon	20	Not Detected	Targeted	Detected	Yes
560	66	Male	1	pT1	Adenocarcinoma	Right Colon	15	Not Detected	ddPCR	Not Detected	Yes
561	77	Male	1	pT2	Adenocarcinoma	Right Colon	20	Not Detected	ddPCR	Not Detected	Yes
562	70	Male	1	pT1	Adenocarcinoma	Left Colon	15	Not Detected	Targeted	Detected	Yes
563	78	Male	2	pT3	Mucinous Adenocarcinoma	Transverse	30	Not Detected	ddPCR	Not Detected	No
564	78	Male	2	pT3	Adenocarcinoma	Right Colon	55	Not Detected	Targeted	Detected	No
565	74	Male	2	pT3	Adenocarcinoma	Left Colon	18	Not Detected	Targeted	Not Detected	Yes
566	74	Female	3	pT3	Adenocarcinoma	Right Colon	35	Not Detected	ddPCR	Detected	Yes
567	62	Male	2	pT3	Mucinous Adenocarcinoma	Left Colon	30		ddPCR	Detected	Yes
568	72	Female	3	pT3	Adenocarcinoma	Left Colon	35	Not Detected	Targeted	Detected	Yes
569	71	Male	2	pT3	Adenocarcinoma	Rectum	40	Detected	ddPCR	Detected	No
570	74	Male	1	pT1	Adenocarcinoma	Left Colon	11	Not Detected	Targeted	Not Detected	No
571	62	Male	2	pT3	Adenocarcinoma	Right Colon	40	Detected	ddPCR	Not Detected	No
572	69	Male	3	pT3	Adenocarcinoma	Left Colon	70	Not Detected	ddPCR	Detected	Yes
573	83	Male	2	pT3	Adenocarcinoma	Right Colon	28	Not Detected	Targeted	Not Detected	No
574	79	Male	1	pT2	Adenocarcinoma	Right Colon	19	Not Detected	Targeted	Not Detected	Yes
575	77	Male	2	pT3	Adenocarcinoma	Right Colon	29	Not Detected	ddPCR	Not Detected	No
576	72	Male	1	pT2	Adenocarcinoma	Rectum	40	Not Detected	ddPCR	Detected	Yes
577	69	Female	1	pT2	Adenocarcinoma	Right Colon	62	Not Detected	ddPCR	Detected	Yes
578	63	Male	2	pT3	Adenocarcinoma	Left Colon	65	Detected	Targeted	Detected	Yes
579	50	Female	1	pT1	Adenocarcinoma	Rectum	13	Not Detected	Targeted	Not Detected	Yes
580	65	Male	3	pT3	Adenocarcinoma	Rectum	25	Not Detected	ddPCR	Detected	Yes
581	56	Male	3	pT3	Adenocarcinoma	Left Colon	36	Not Detected	ddPCR	Detected	Yes
582	77	Female	2	pT3	Adenocarcinoma	Transverse	38	Not Detected	ddPCR	Detected	Yes
583	70	Female	2	pT3	Adenocarcinoma	Rectum	40	Not Detected	ddPCR	Not Detected	No
584	59	Male	2	pT3	Adenocarcinoma	Right Colon	51	Not Detected	ddPCR	Detected	No
585	65	Female	3	pT3	Adenocarcinoma	Transverse	22	Detected	ddPCR	Not Detected	No
586	81	Female	2	pT3	Adenocarcinoma	Rectum	35	Not Detected	Targeted	Detected	Yes
587	59	Female	2	pT3	Adenocarcinoma	Left Colon	50	Not Detected	Targeted	Not Detected	No
588	61	Male	3	pT3	Adenocarcinoma	Right Colon	27	Not Detected	ddPCR	Not Detected	No
589	78	Female	2	pT3	Adenocarcinoma	Right Colon	50	Not Detected	ddPCR	Detected	No
590	81	Male	2	pT3	Adenocarcinoma	Right Colon	95	Not Detected	ddPCR	Detected	Yes
591	71	Male	3	pT4	Adenocarcinoma	Left Colon	35	Not Detected	ddPCR	Not Detected	Yes
592	70	Male	1	pT2	Adenocarcinoma	Rectum	25	Detected	Targeted	Detected	No
593	88	Male	2	pT3	Adenocarcinoma	Left Colon	80	Not Detected	ddPCR	Detected	No
594	72	Male	2	pT3	Adenocarcinoma	Right Colon	42	Not Detected	ddPCR	Not Detected	No
595	81	Male	1	pT1	Adenocarcinoma	Rectum	20	Not Detected	ddPCR	Detected	Yes
596	72	Female	2	pT3	Mucinous Adenocarcinoma	Right Colon	26	Not Detected	Targeted	Not Detected	No
597	67	Female	2	pT3	Adenocarcinoma	Transverse	70	Detected	ddPCR	Detected	Yes
598	73	Male	3	pT4	Adenocarcinoma	Right Colon	120	Detected	ddPCR	Detected	No
599	53	Male	1	pT2	Adenocarcinoma	Rectum	18	Not Detected	ddPCR	Detected	Yes
600	79	Male	2	pT3	Adenocarcinoma	Right Colon	60	Not Detected	ddPCR	Detected	Yes
601	69	Male	3	pT4	Adenocarcinoma	Left Colon	80	Not Detected	ddPCR	Detected	No
602	82	Male	3	pT3	Adenocarcinoma	Rectum	25	Detected	ddPCR	Detected	No
603	79	Male	2	pT3	Adenocarcinoma	Right Colon	45	Not Detected	ddPCR	Detected	Yes
604	71	Female	3	pT3	Adenocarcinoma	Right Colon	52	Detected	ddPCR	Not Detected	Yes
605	74	Male	2	pT3	Adenocarcinoma	Right Colon	17	Not Detected	ddPCR	Detected	Yes
606	72	Male	3	pT3	Adenocarcinoma	Left Colon	18	Not Detected	ddPCR	Not Detected	Yes
607	66	Male	1	pT2	Adenocarcinoma	Rectum	21	Not Detected	Targeted	Detected	No
608	83	Male	3	pT4	Adenocarcinoma	Right Colon	21	Not Detected	ddPCR	Detected	Yes
609	48	Female	3	pT4	Mucinous Adenocarcinoma	Right Colon	103	Detected	ddPCR	Detected	No
610	58	Male	1	pT2	Adenocarcinoma	Rectum	27	Not Detected	ddPCR	Not Detected	Yes
611	75	Female	2	pT3	Adenocarcinoma	Right Colon	60	Not Detected	Targeted	Detected	Yes
612	78	Female	2	pT3	Adenocarcinoma	Left Colon	30	Not Detected	ddPCR	Detected	Yes
613	70	Female	3	pT2	Adenocarcinoma	Rectum	30	Detected	ddPCR	Detected	No
614	64	Female	3	pT2	Adenocarcinoma	Rectum	19	Not Detected	ddPCR	Detected	Yes
615	85	Female	2	pT3	Mucinous Adenocarcinoma	Right Colon	74	Detected	ddPCR	Detected	Yes
616	83	Male	2	pT3	Adenocarcinoma	Left Colon	50	Not Detected	ddPCR	Detected	Yes
617	77	Female	2	pT3	Adenocarcinoma	Right Colon	120	Detected	ddPCR	Detected	No
618	73	Female	3	pT3	Adenocarcinoma	Rectum	55	Detected	ddPCR	Not Detected	No
619	78	Male	2	pT4	Adenocarcinoma	Right Colon	66	Not Detected	ddPCR	Detected	No
620	55	Female	1	pT1	Adenocarcinoma	Rectum	19	Not Detected	Targeted	Not Detected	No
621	70	Male	3	pT3	Adenocarcinoma	Right Colon	70	Detected	ddPCR	Detected	Yes
622	65	Male	3	pT2	Adenocarcinoma	Left Colon	23	Not Detected	ddPCR	Not Detected	Yes
623	68	Female	2	pT3	Adenocarcinoma	Rectum	100	Detected	Targeted	Detected	Yes
624	73	Female	3	pT4	Adenocarcinoma	Right Colon	82	Not Detected	ddPCR	Detected	Yes
625	80	Male	2	pT3	Adenocarcinoma	Rectum	40	Not Detected	Targeted	Detected	No
626	48	Female	3	pT3	Adenocarcinoma	Right Colon	74	Not Detected	ddPCR	Detected	Yes
627	57	Female	3	pT4	Adenocarcinoma	Left Colon	35	Detected	ddPCR	Not Detected	No
628	71	Female	1	pT1	Adenocarcinoma	Left Colon	18	Not Detected	ddPCR	Not Detected	Yes
629	68	Male	1	pT2	Adenocarcinoma	Rectum	19	Not Detected	ddPCR	Not Detected	No
630	88	Female	3	pT4	Adenocarcinoma	Right Colon	60	Detected	Targeted	Detected	No
631	83	Female	2	pT3	Adenocarcinoma	Right Colon	50	Not Detected	ddPCR	Detected	No
632	81	Female	2	pT3	Adenocarcinoma	Right Colon	55	Not Detected	ddPCR	Detected	Yes
633	57	Male	2	pT3	Adenocarcinoma	Left Colon	50	Not Detected	Targeted	Detected	Yes
634	76	Female	2	pT3	Adenocarcinoma	Right Colon	130	Not Detected	ddPCR	Detected	No
635	52	Male	3	pT3	Adenocarcinoma	Left Colon	45	Detected	ddPCR	Detected	No
636	81	Male	2	pT4	Adenocarcinoma	Right Colon	130	Not Detected	ddPCR	Detected	No
637	74	Female	2	pT3	Adenocarcinoma	Right Colon	35	Not Detected	ddPCR	Not Detected	No
638	70	Female	2	pT4	Adenocarcinoma	Left Colon	34	Detected	ddPCR	Not Detected	Yes
639	64	Male	1	pT2	Adenocarcinoma	Rectum	40	Not Detected	ddPCR	Not Detected	No
640	58	Female	3	pT4	Adenocarcinoma	Left Colon	78	Detected	Targeted	Detected	Yes
641	75	Female	2	pT3	Adenocarcinoma	Rectum	35	Not Detected	Targeted	Detected	Yes
642	86	Male	1	pT2	Adenocarcinoma	Transverse	35	Not Detected	ddPCR	Not Detected	No
643	83	Female	1	pT2	Adenocarcinoma	Right Colon	26	Not Detected	ddPCR	Not Detected	No
644	50	Female	2	pT3	Adenocarcinoma	Left Colon	30	Not Detected	Targeted	Detected	No
645	80	Male	2	pT3	Adenocarcinoma	Rectum	68	Detected	ddPCR	Detected	Yes
646	81	Female	1	pT2	Adenocarcinoma	Rectum	18	Not Detected	ddPCR	Detected	Yes
647	86	Male	3	pT3	Adenocarcinoma	Rectum	60	Detected	ddPCR	Detected	Yes
648	58	Male	1	pT1	Adenocarcinoma	Left Colon	13	Not Detected	Targeted	Not Detected	Yes
649	70	Male	3	pT3	Adenocarcinoma	Right Colon	100	Detected	ddPCR	Detected	No
650	62	Male	3	pT2	Adenocarcinoma	Left Colon	35	Not Detected	ddPCR	Detected	Yes
651	72	Male	3	pT3	Adenocarcinoma	Left Colon	50	Not Detected	ddPCR	Detected	Yes
652	75	Male	2	pT3	Adenocarcinoma	Right Colon	87	Not Detected	ddPCR	Detected	No
653	74	Male	2	pT3	Adenocarcinoma	Rectum	30	Detected	ddPCR	Detected	Yes
654	75	Female	1	pT1	Mucinous Adenocarcinoma	Right Colon	9	Not Detected	ddPCR	Not Detected	No
655	60	Male	3	pT3	Adenocarcinoma	Right Colon	50	Not Detected	Targeted	Detected	No
656	78	Male	2	pT3	Adenocarcinoma	Left Colon	65	Not Detected	ddPCR	Detected	Yes
657	73	Male	3	pT4	Adenocarcinoma	Rectum	47	Detected	ddPCR	Detected	Yes
658	79	Male	2	pT3	Adenocarcinoma	Right Colon	84	Not Detected	ddPCR	Detected	No
659	78	Male	3	pT3	Adenocarcinoma	Left Colon	50	Not Detected	ddPCR	Detected	Yes
660	60	Female	2	pT3	Adenocarcinoma	Left Colon	47	Not Detected	ddPCR	Detected	Yes
661	83	Male	1	pT2	Adenocarcinoma	Right Colon	16	Not Detected	Targeted	Not Detected	Yes
662	73	Female	2	pT3	Adenocarcinoma	Right Colon	31	Not Detected	ddPCR	Not Detected	Yes
663	68	Male	2	pT3	Adenocarcinoma	Right Colon	60	Detected	ddPCR	Detected	Yes
664	82	Male	3	pT3	Adenocarcinoma	Left Colon	31	Detected	ddPCR	Not Detected	No
665	70	Male	3	pT3	Adenocarcinoma	Left Colon	145	Detected	ddPCR	Detected	No
666	66	Female	1	pT1	Adenocarcinoma	Rectum	10	Not Detected	Targeted	Not Detected	Yes
667	67	Male	2	pT3	Adenocarcinoma	Left Colon	24	Not Detected	ddPCR	Detected	No
668	63	Female	3	pT3	Mucinous Adenocarcinoma	Right Colon	72	Not Detected	ddPCR	Detected	No
669	65	Male	3	pT3	Adenocarcinoma	Rectum	42	Not Detected	ddPCR	Detected	Yes
670	80	Male	2	pT3	Adenocarcinoma	Right Colon	55	Not Detected	ddPCR	Detected	Yes
671	59	Female	2	pT4	Adenocarcinoma	Right Colon	100	Detected	ddPCR	Not Detected	No
672	78	Male	2	pT4	Mucinous Adenocarcinoma	Left Colon	48	Not Detected	ddPCR	Not Detected	Yes
673	79	Male	2	pT3	Adenocarcinoma	Left Colon	40	Not Detected	ddPCR	Detected	Yes
674	76	Male	3	pT3	Mucinous Adenocarcinoma	Right Colon	30	Not Detected	ddPCR	Not Detected	No
675	88	Male	2	pT4	Medullary Carcinoma	Right Colon	55	Not Detected	ddPCR	Detected	No
676	49	Female	3	pT3	Adenocarcinoma	Right Colon	41	Not Detected	ddPCR	Detected	Yes
677	77	Male	2	pT3	Adenocarcinoma	Left Colon	70	Not Detected	ddPCR	Detected	Yes
678	58	Male	1	pT2	Adenocarcinoma	Rectum	35	Not Detected	Targeted	Detected	Yes
679	72	Female	2	pT3	Mucinous Adenocarcinoma	Right Colon	61	Not Detected	ddPCR	Detected	No
680	81	Male	2	pT3	Adenocarcinoma	Left Colon	102	Not Detected	ddPCR	Detected	Yes
681	52	Female	3	pT3	Adenocarcinoma	Rectum	37	Detected	ddPCR	Detected	Yes
682	78	Female	2	pT3	Adenocarcinoma	Right Colon	57	Not Detected	ddPCR	Not Detected	No
683	69	Female	2	pT3	Adenocarcinoma	Right Colon	70	Not Detected	ddPCR	Detected	No
684	26	Male	2	pT3	Adenocarcinoma	Left Colon	51	Not Detected	ddPCR	Detected	No
685	73	Female	2	pT3	Adenocarcinoma	Left Colon	45	Not Detected	ddPCR	Detected	No
686	57	Female	2	pT3	Adenocarcinoma	Transverse	105	Not Detected	ddPCR	Detected	No
687	85	Female	1	pT1	Adenocarcinoma	Right Colon	45	Not Detected	ddPCR	Not Detected	No
688	74	Male	3	pT3	Adenocarcinoma	Rectum	32	Detected	ddPCR	Detected	No
689	79	Female	2	pT3	Adenocarcinoma	Right Colon	80	Not Detected	ddPCR	Not Detected	No
690	74	Male	3	pT3	Adenocarcinoma	Rectum	27	Not Detected	ddPCR	Detected	No
691	63	Female	3	pT3	Adenocarcinoma	Right Colon	60	Not Detected	ddPCR	Detected	No
692	62	Male	1	pT2	Adenocarcinoma	Right Colon	30	Detected	ddPCR	Detected	Yes
693	77	Male	2	pT3	Adenocarcinoma	Right Colon	45	Not Detected	ddPCR	Detected	Yes
694	72	Male	3	pT3	Adenocarcinoma	Transverse	39	Not Detected	ddPCR	Detected	Yes
695	76	Male	2	pT3	Adenocarcinoma	Left Colon	65	Not Detected	Targeted	Detected	Yes
696	66	Female	2	pT4	Mucinous Adenocarcinoma	Left Colon	40	Not Detected	ddPCR	Not Detected	Yes
697	63	Female	2	pT3	Adenocarcinoma	Right Colon	22	Not Detected	ddPCR	Not Detected	No
698	47	Male	3	pT3	Adenocarcinoma	Transverse	170	Detected	ddPCR	Detected	Yes
699	85	Male	1	pT2	Adenocarcinoma	Right Colon	20	Not Detected	Targeted	Not Detected	No
700	63	Female	1	pT2	Adenocarcinoma	Rectum	42	Not Detected	ddPCR	Not Detected	Yes
701	61	Male	3	pT4	Adenocarcinoma	Left Colon	90	Not Detected	ddPCR	Not Detected	No

## Sheet: Table S8
Table S8: Contingency table of tumor WGD and detection of ctDNA for UICC stage II patients, stratified by pT-stage.
	pT31, N = 313				pT4, N = 23
	ctDNA+1, N = 213	ctDNA-, N = 100	p-value2		ctDNA+, N = 13	ctDNA-, N = 10	p-value3
Whole Genome Doubling - N (%)			0.008				>0.9
No	98 (46%)	62 (62%)			6 (46%)	4 (40%)
Yes	115 (54%)	38 (38%)			7 (54%)	6 (60%)
1pT = Pathological tumor stage, ctDNA = Circulating tumor DNA
2Pearson's Chi-squared test
3Fisher's exact test
